# Supplementary material for: Valorization of Fruit By-Products Through Lactic Acid Fermentation for Innovative Beverage Formulation: Microbiological and Physiochemical Effects
Source: Foods. 2024 Nov 21;13(23):3715. doi: 10.3390/foods13233715 (PMC11640541; doi:10.3390/foods13233715)
Supplement: Supplementary file 1 [file foods-13-03715-s001.zip]

Archive with 2 entries (2 files):
- Supplementary table 4.xlsx
- Supplementary tables 1_2_3.pdf
