# Supplementary material for: Valorization of Fruit By-Products Through Lactic Acid Fermentation for Innovative Beverage Formulation: Microbiological and Physiochemical Effects
Source: Foods. 2024 Nov 21;13(23):3715. doi: 10.3390/foods13233715 (PMC11640541; doi:10.3390/foods13233715)
Supplement: Supplementary file 1 [file foods-13-03715-s001.zip › Supplementary table 4.xlsx]

## Sheet: CBS
Cocoa bean shell GC/MS values
Compound	Chemical class	origin	t0_1	t0_2	t0_3	t0_4	t0_5	t0_6	t0_7	t0_8	t0_9	t0_10	t0_11	t0_12	Mean t0	LPAL_1	LPAL_2	LPAL_3	LPAL_4	Mean LPAL	SII_1	SII_2	SII_3	SII_4	Mean SII	V3_1	V3_2	V3_3	V3_4	Mean V3	Y 450 B_1	Y 450 B_2	Y 450 B_3	Y 450 B_4	Mean YO	Lf 02_1	Lf 02_2	Lf 02_3	Lf 02_4	Mean Lf 02	Lf14_1	Lf14_2	Lf14_3	Lf14_4	Mean LF14
Valeric acid, 3-methyl-	acid		0	0	0	0	0	0	0	0	0	0	0	0	0	0	0	0	0	0	0	0	0	0	0	0	0	0	0	0	0	0	0	0	0	9.7562	7.70448	47.7352	22	21.799	0	0	0	0	0
Acetic acid	acid		622.197	504.688	765.832	433.865	433.865	273.311	238.095	199.069	433.865	433.865	433.865	433.865	433.865	1196.56	1212	1215.38	1225.1	1212.26	753.324	917.957	1246.55	1171.19	1022.25	590.729	513.548	529.71	545	544.747	772.265	618.344	344.53	276.5	502.91	307.659	293.228	575.169	658.102	458.539	513.193	538	547.195	554.72	538.277
Butanoic acid, 2-methyl-	acid		0	0	0	0	0	0	0	0	0	0	0	0	0	39.1669	86.2574	38.6535	42.4763	51.6385	38.0611	27.6758	42.1274	28.247	34.0278	0	0	0	0	0	0	0	0	0	0	7.13194	3.58888	40.6633	58.2395	27.4059	41.5408	38	39.9566	31.7755	37.8182
Butanoic acid, 3-methyl-	acid		15	33.8513	15.1966	15.1966	25.5197	17.6018	28.029	10.9578	0	7.75706	3.47428	9.57855	15.1966	92.4491	102	108.156	104.777	101.845	82.3162	81.6427	54.8184	91.968	77.6863	188.506	145.85	179.308	235.209	187.218	0	0	0	0	0	0	0	0	0	0	0	0	0	0	0
Hexanoic acid	acid		0	0	0	0	0	0	0	0	0	0	0	0	0	11.9761	25	41.7113	21.0034	24.9227	7.47824	8.76552	10	13.3258	9.8924	28.5934	36.0619	45.1184	32.332	35.5265	0	0	0	0	0	0	0	0	0	0	14	13.6142	17.7682	12.0604	14.3607
Nonanoic acid	acid		0	0	0	0	0	0	0	0	0	0	0	0	0	0	0	0	0	0	35.631	45.991	31.0328	58.4676	42.7806	23.6945	7.26427	6.51335	17.7754	13.8119	0	0	0	0	0	0	0	0	0	0	0	0	0	0	0
Octanoic acid	acid		0	0	0	0	0	0	0	0	0	0	0	0	0	0	0	0	0	0	8.77941	13.8313	45.9953	48.3611	29.2418	5	3.97893	6.05223	5.89011	5.23031	0	0	0	0	0	0	0	0	0	0	0	0	0	0	0
Pentanoic acid, 4-methyl-	acid		0	0	0	0	0	0	0	0	0	0	0	0	0	9	9	10.7184	8.21292	9.23283	21.9652	39.3288	34	41.2068	34.1252	0	0	0	0	0	0	0	0	0	0	0	0	0	0	0	0	0	0	0	0
Propanoic acid, 2-methyl-	acid		0	0	0	0	0	0	0	0	0	0	0	0	0	0	0	0	0	0	0	0	0	0	0	0	0	0	0	0	12.8128	10.8777	6.02782	5.10695	8.70631	0	0	0	0	0	0	0	0	0	0
Isopentyl alcohol	alcohol		0	0	0	0	0	0	0	0	0	0	0	0	0	182.559	151.013	121.954	148.527	151.013	0	0	0	0	0	0	0	0	0	0	0	0	0	0	0	0	0	0	0	0	0	0	0	0	0
1-Butanol, 3-methyl-	alcohol		0	0	0	0	0	0	0	0	0	0	0	0	0	0	0	0	0	0	0	0	0	0	0	58.3321	32.6471	58	81.7022	57.6703	27.8987	23.1294	13.3795	10.2253	18.6582	0	0	0	0	0	0	0	0	0	0
1-Nonanol	alcohol		0	0	0	0	0	0	0	0	0	0	0	0	0	9.75909	11	10.8957	11.2732	10.732	0	0	0	0	0	61.0157	61.2584	44.2148	81.5337	62.0057	0	0	0	0	0	0	0	0	0	0	45.4728	39.6756	36.8756	34.5946	39.1547
1-Octen-3-ol	alcohol		0	0	0	0	0	0	0	0	0	0	0	0	0	32	19.0254	32	31.9914	28.7542	0	0	0	0	0	0	0	0	0	0	0	0	0	0	0	0	0	0	0	0	0	0	0	0	0
2-Butanol, 3-methyl-	alcohol		0	0	0	0	0	0	0	0	0	0	0	0	0	0	0	0	0	0	0	0	0	0	0	65.181	91	121.431	86.0609	90.9182	0	0	0	0	0	0	0	0	0	0	0	0	0	0	0
2-Heptanol	alcohol		0	0	0	0	0	0	0	0	0	0	0	0	0	0	0	0	0	0	0	0	0	0	0	104.192	107	90.2488	126.769	107.052	0	0	0	0	0	0	0	0	0	0	0	0	0	0	0
2-Octanol, (R)-	alcohol		0	0	0	0	0	0	0	0	0	0	0	0	0	0	0	0	0	0	8.56389	0	10.7837	7.94698	6.82363	0	0	0	0	0	0	0	0	0	0	0	0	0	0	0	6.0389	4.32558	6.67489	5.96847	5.75196
2-Octen-1-ol, (E)-	alcohol		0	0	0	0	0	0	0	0	0	0	0	0	0	0	0	0	0	0	0	0	0	0	0	0	0	0	0	0	20.3906	15.9456	13.7187	8.79799	14.7132	0	0	0	0	0	0	0	0	0	0
2,3-Butanediol	alcohol		0	0	0	0	0	0	0	0	0	0	0	0	0	0	0	0	0	0	0	0	0	0	0	0	0	0	0	0	0	0	0	0	0	0	0	0	0	0	0	0	0	0	0
Ethanol	alcohol		0	0	0	0	0	0	0	0	0	0	0	0	0	0	0	0	0	0	0	0	0	0	0	0	0	0	0	0	0	0	0	0	0	236.049	256.498	209.851	283.757	246.539	226.056	140.435	188.701	196.877	188.017
Isopentyl alcohol	alcohol		0	0	0	0	0	0	0	0	0	0	0	0	0	0	0	0	0	0	182.938	216.409	259.212	257.834	229.098	0	0	0	0	0	0	0	0	0	0	0	0	0	0	0	0	0	0	0	0
Phenylethyl Alcohol	alcohol		16.639	19.0347	13.7754	27.3306	6.02619	13.7754	14.4268	0	11.1317	9.64809	16.4968	17.0201	13.7754	102.111	116	122.185	122.463	115.69	80.1632	86.5747	130.644	116.535	103.479	74.8374	64.4738	73.9116	79.512	73.1837	0	0	0	0	0	0	0	0	0	0	25.3814	25.3944	28.3109	20.731	24.9544
2-Isopropyl-5-methylhex-2-enal	aldehyde		0	0	0	0	0	0	0	0	0	0	0	0	0	75.6698	103.857	91.4715	117.109	97.0268	78.0606	78.2961	112.029	95.1272	90.8782	0	0	0	0	0	71	87.8394	72.6918	51.2198	70.6877	0	0	0	0	0	0	0	0	0	0
5-Methyl-2-phenyl-2-hexenal	aldehyde		138.087	177.8	232.003	188.995	32.9593	59.6968	160.608	150.846	32.3081	70.7132	41.2128	66.9032	112.678	138.51	169.743	194.115	176.603	169.743	143.233	147.984	211.064	214.408	179.172	0	0	0	0	0	263.935	235.337	191.849	230	230.28	0	0	0	0	0	0	0	0	0	0
Butanal, 2-methyl-	aldehyde		0	0	0	0	0	0	0	0	0	0	0	0	0	0	0	0	0	0	0	0	0	0	0	0	0	0	0	0	69	77.5852	57.4922	72.9773	69.2637	22	13.2908	32.5818	20.8277	22.1751	17.4103	18.9471	19.8156	18.8847	18.7644
Butanal, 3-methyl-	aldehyde		0	0	0	0	0	0	0	0	0	0	0	0	0	0	0	0	0	0	0	0	0	0	0	0	0	0	0	0	125.999	103.816	103	79.7261	103.135	18.7529	20.7682	11.6352	13.4098	16.1415	12.1095	8.32991	10.3854	10	10.2062
Decanal	aldehyde		4.24335	7.15134	5.84897	5.20755	4.73869	7.16191	4.01751	6.67316	2.10362	3.38507	2.10319	4.22995	4.73869	0	0	0	0	0	0	0	0	0	0	0	0	0	0	0	0	0	0	0	0	0	0	0	0	0	0	0	0	0	0
Propanal, 2-methyl-	aldehyde		0	0	0	0	0	0	0	0	0	0	0	0	0	0	0	0	0	0	0	0	0	0	0	0	0	0	0	0	18.0855	12.4086	9.82862	14.2619	13.6462	0	0	0	0	0	0	0	0	0	0
1H-Pyrrole-2-carboxaldehyde	azotate derivative	roasted cacao bean	0	0	0	0	0	0	0	0	0	0	0	0	0	0	0	0	0	0	0	0	0	0	0	35.6444	27.7483	21.8505	38.9846	31.057	0	0	0	0	0	0	0	0	0	0	0	0	0	0	0
2-Butyl-3-methylpyrazine	azotate derivative	roasted cacao bean	46.5512	59.6012	83.1303	59.3205	51.2866	51.2866	31.0056	28.1107	51.2866	51.2866	51.2866	51.2866	51.2866	46.2062	57	59.4554	65.2683	56.9825	54.3818	57.1421	74.5048	73.5895	64.9045	0	0	0	0	0	45.621	68.8439	55.2368	57	56.6754	0	0	0	0	0	0	0	0	0	0
2-Isobutyl-3-methylpyrazine	azotate derivative	roasted cacao bean	2.78461	3.29556	10.2708	3.17431	0.734267	3.52704	3.3611	2.93942	0	2.94132	1.26827	1.54815	2.98707	0	0	0	0	0	3.07191	3.01277	6.34271	3.03273	3.86503	0	0	0	0	0	0	0	0	0	0	0	0	0	0	0	0	0	0	0	0
2,3,5-Trimethyl-6-propyl pyrazine	azotate derivative	roasted cacao bean	18.3915	22.2246	32.9457	32.4106	25.982	25.982	29.1774	20.7419	25.982	25.982	25.982	25.982	25.982	21.6544	23	24.8944	23.7219	23.3177	20.9713	23.1601	27.0684	30.8256	25.5063	0	0	0	0	0	31.9809	25.2386	22.0113	6.92696	21.5394	0	0	0	0	0	0	0	0	0	0
Ethanone, 1-(1H-pyrrol-2-yl)-	azotate derivative	roasted cacao bean	0	0	0	0	0	0	0	0	0	0	0	0	0	17	36.4838	8.67757	6.64878	17.2025	0	0	0	0	0	0	0	0	0	0	0	0	0	0	0	0	0	0	0	0	0	0	0	0	0
Pyrazine, 2-ethyl-5-methyl-	azotate derivative	roasted cacao bean	0	0	0	0	0	0	0	0	0	0	0	0	0	19.7883	28	41.2645	24.2817	28.3336	18.0574	18.4926	21	27.2433	21.1983	0	0	0	0	0	0	0	0	0	0	0	0	0	0	0	29.3256	24.878	27.9756	21.8545	26.0084
Pyrazine, 2-ethyl-6-methyl-	azotate derivative	roasted cacao bean	21.2266	20.1756	28.9322	25.0097	25.5696	30.6382	23.3774	19.8914	25.5696	40.2123	15.1161	31.1171	25.5696	24.3925	29	37.402	23.992	28.6966	19.8126	21.138	23	27.1569	22.7769	0	0	0	0	0	31.052	27.5148	19.1073	26	25.9185	6.13684	10.9329	18.9579	12	12.0069	29.3256	24.9944	28.1023	21.8545	26.0692
Pyrazine, 2,3-diethyl-5-methyl-	azotate derivative	roasted cacao bean	9.80037	11.1068	16.3063	10.9131	16.1293	16.1293	31.9797	21.748	16.1293	16.1293	16.1293	11.0511	16.1293	11.2158	2.9886	9	11.7278	8.73305	8.80833	9.1327	10	12.0671	10.002	4	3.03315	2.14739	6.448	3.90714	21.5484	17.0928	12.6349	5.25025	14.1316	1.57748	0.896526	5.40422	4.94826	3.20662	4.60847	3.94692	3.14177	3.75879	3.86399
Pyrazine, 2,3-dimethyl-	azotate derivative	roasted cacao bean	57.3136	53.8544	81.8916	73.4535	49.8779	19.8907	65.6567	26.0133	34.9507	55.7397	30.3009	49.5914	49.8779	0	0	0	0	0	60.512	56.4157	0	72.1111	47.2597	0	0	0	0	0	57	72.2965	46.3703	50.8805	56.6368	0	0	0	0	0	43	41.5082	42.9956	43.8287	42.8331
Pyrazine, 2,5-dimethyl-	azotate derivative	roasted cacao bean	59.5366	60.1638	45.6987	23.8481	45.6987	49.062	65.6567	25.9623	35.4985	57.5507	30.3009	49.4075	45.6987	60.8074	76.3292	58	37.3591	58.1239	54.3866	39.2295	57.9867	26.4305	44.5083	0	0	0	0	0	21	14.7389	31.1252	16.8444	20.9271	0	0	0	0	0	9	8.90796	9.70501	9.08131	9.17357
Pyrazine, 2,5-dimethyl-3-(2-methylpropyl)-	azotate derivative	roasted cacao bean	15.4767	22.2534	30.5738	22.105	2.32329	5.81042	21.3396	15.0373	0.670561	3.06356	1.92964	4.98659	12.1308	22.4824	22	21.4278	23.069	22.2448	20.2743	16.7718	54.5179	48.3611	34.9812	6.98224	4.12184	2.56619	5.44027	4.77764	0	0	0	0	0	0	0	0	0	0	0	0	0	0	0
Pyrazine, 2,5-dimethyl-3-(3-methylbutyl)-	azotate derivative	roasted cacao bean	47.367	63.0297	83.56	58.7239	2.78941	11.3601	65.7137	57.2152	2.95117	13.7501	7.67885	13.4784	35.6348	56.7692	69	80.4445	70.3523	69.1415	53.1967	55.8575	84.3761	76.3441	67.4436	10.365	9.23577	6.37588	12.0961	9.51819	107.881	92.4831	69.5243	90	89.972	1.43393	2.32809	11.241	5	5.00076	15.8112	12.2821	13.0809	10.5624	12.9341
Pyrazine, 3-butyl-2,5-dimethyl-	azotate derivative	roasted cacao bean	8	6.70965	9.82375	7.74698	1.99666	10.0091	7.82852	3.46015	2.95117	13.7501	8.35927	13.4784	7.82852	0	0	0	0	0	0	0	0	0	0	0	0	0	0	0	0	0	0	0	0	0	0	0	0	0	0	0	0	0	0
Pyrazine, 3-ethyl-2,5-dimethyl-	azotate derivative	roasted cacao bean	103.502	107.457	180.709	120.705	116.237	116.237	158.107	102.059	116.237	116.237	116.237	41.1174	116.237	152.7	133	126.734	119.615	133.012	118.957	118.347	136.807	137.073	127.796	25.7805	22.6872	15.6753	28.2113	23.0886	195.627	152.614	118.663	86.6888	138.398	9.23238	9.43345	37.6559	19	18.8304	45.3507	40.7568	37.4237	41.8827	41.3535
Pyrazine, 3,5-diethyl-2-methyl-	azotate derivative	roasted cacao bean	19.5846	22.331	32.6496	22.5586	24.2708	24.2708	31.9797	44.2733	24.2708	9.73859	24.2708	11.0511	24.2708	26.4239	37.0299	19.5674	28.2278	27.8122	19.9436	20.3998	34.911	25.8399	25.2736	0	0	0	0	0	87.0263	67.184	47.4552	30.5004	58.0415	1.57748	2.56337	9.02877	11.1025	6.06802	9.62077	7.81307	6.64838	8.32541	8.10191
Pyrazine, methyl-	azotate derivative	roasted cacao bean	0	0	0	0	0	0	0	0	0	0	0	0	0	0	0	0	0	0	0	0	0	0	0	0	0	0	0	0	0	0	0	0	0	1.47786	1.45745	9.33306	6.54803	4.7041	8.95106	11.5217	6.41064	3.10016	7.49588
Pyrazine, tetramethyl-	azotate derivative	roasted cacao bean	34.1095	36.4722	56.9293	38.5704	91.8825	91.8825	66.3831	43.6933	135.173	208.748	135.845	162.902	91.8825	0	0	0	0	0	0	0	0	0	0	0	0	0	0	0	0	0	0	0	0	0	0	0	0	0	0	0	0	0	0
Pyrazine, tetramethyl-	azotate derivative	roasted cacao bean	300.578	296.209	453.575	358.927	299.677	299.677	425.69	322.57	299.677	120.4	299.677	119.47	299.677	264.388	251	243.13	245.074	250.898	253.567	231.439	268.45	300.341	263.449	0	0	0	0	0	394	487.978	343.364	350.682	394.006	0	0	0	0	0	0	0	0	0	0
Pyrazine, trimethyl-	azotate derivative	roasted cacao bean	197.095	210.554	312.93	264.033	192.144	192.144	95.0754	73.1757	192.144	192.144	192.144	192.144	192.144	207.526	84.2871	43.461	234.661	142.484	208.514	202.936	223	256.948	222.85	0	0	0	0	0	144.413	110.195	74.1517	65.3845	98.536	0	0	0	0	0	0	0	0	0	0
1,2-Benzenedicarboxylic acid, bis(2-methylpropyl) ester	ester		3.35565	18.4543	20.916	9	1.75019	7.43879	1.46702	3.03152	1.98607	8.41514	11.0728	22.901	9.14904	23.8985	20	25.6836	11.7107	20.3232	0	0	0	0	0	0	0	0	0	0	0	0	0	0	0	2.62935	2.76157	9.04488	33.6298	12.0164	0	0	0	0	0
11-Octadecenoic acid, methyl ester	ester		3.10301	4.7995	5.67111	5.079	0	2.19497	0	1.07295	0	0	0	0	1.82671	0	0	0	0	0	2.79197	2.74648	10.7915	7.64309	5.99325	0	0	0	0	0	0	0	0	0	0	0	0	0	0	0	0	0	0	0	0
2,2,4-Trimethyl-1,3-pentanediol diisobutyrate	ester		36.7712	10.9644	7.73875	39.0475	7.80665	39	13.3548	39.3379	23.4015	88.9893	90.5537	66.8388	38.6504	4.74502	12	29.7199	1.45309	11.9795	0	0	0	0	0	70.5798	54.7795	73.0488	51.8119	62.555	25.5208	30	41.9639	21.4143	29.7247	20.7649	13.8929	80.6855	38	38.3358	0	0	0	0	0
2,3-Butanediol, diacetate	ester		8.25306	5.19263	9.05284	11.3484	3.20724	27	0	0	43.0933	27	79.9001	113.47	27.2931	0	0	0	0	0	0	0	0	0	0	0	0	0	0	0	0	0	0	0	0	0	0	0	0	0	0	0	0	0	0
Acetic acid, 2-phenylethyl ester	ester		8.36289	14.1919	21.2157	10.857	1.95237	10.0644	12.0838	18.0703	7.01491	10.432	7.50194	13.0174	11.2304	0	0	0	0	0	0	0	0	0	0	0	0	0	0	0	0	0	0	0	0	4.05489	3.77825	14.1683	14.8257	9.20678	13.1346	12.1595	11.8843	9.93222	11.7776
Acetic acid, methyl ester	ester		0	0	0	0	0	0	0	0	0	0	0	0	0	0	0	0	0	0	0	0	0	0	0	0	0	0	0	0	16.5613	9.33856	4.68773	16.3946	11.7455	0	0	0	0	0	0	0	0	0	0
Decanoic acid, methyl ester	ester		2.4114	5.93574	7.27256	4.48585	2.15267	5	13.0213	4.15748	1.87454	5	1.79516	5	4.84223	1.52583	2	2.36521	3.24151	2.28314	0	0	0	0	0	0	0	0	0	0	0	0	0	0	0	0	0	0	0	0	0	0	0	0	0
Hexadecanoic acid, ethyl ester	ester		4.21929	8.20998	9.22576	8.81134	1.43826	8.48022	1.8083	2.37808	1.13905	2.74724	8.17342	8.23148	5.4052	3.29255	16.0559	10.2158	5.65527	8.80488	4.89288	4.71352	14.8378	10.6186	8.7657	6.53777	4.35509	3.78581	4.14591	4.70615	0	0	0	0	0	0	0	0	0	0	11.0811	6.61451	8.88917	7.65971	8.56112
Hexadecanoic acid, methyl ester	ester		10	10	11	9	0.963565	9.49523	9.68218	13.8026	2.43887	5.33158	19.7295	16.1084	9.79599	17.3233	29	45.0785	24.1507	28.8881	17.8416	19.2121	63.1914	50.0748	37.5799	6.0238	5.62049	4.89442	4.77588	5.32865	35.3449	35.7093	29.2186	33	33.3182	2.28577	7.14879	16.3291	14.8731	10.1592	20.8088	14.0763	20.7349	13.9614	17.3953
Methyl tetradecanoate	ester		0	0	0	0	0	0	0	0	0	0	0	0	0	0	0	0	0	0	1.98226	2.05234	7.10216	4.22864	3.84135	0	0	0	0	0	0	0	0	0	0	0	0	0	0	0	0	0	0	0	0
Nonanoic acid, methyl ester	ester		8.31855	19.4728	6	6	1.39054	1.80937	6	8.98696	2.88002	3.31492	0.993203	4.61771	5.81534	16.3055	25.5545	8.29616	24.101	18.5643	10.0274	9.49781	53.8153	73.7158	36.7641	0	0	0	0	0	30	54.0644	16.1691	19.8831	30.0292	0	0	0	0	0	0	0	0	0	0
Octanoic acid, methyl ester	ester		0	0	0	0	0	0	0	0	0	0	0	0	0	5.87571	4	3.08406	2.75567	3.92886	4	3.74178	4.29023	2.98895	3.75524	0	0	0	0	0	24.2648	21.9934	31.8157	26	26.0185	0	0	0	0	0	0	0	0	0	0
Pentanoic acid, 2-hydroxy-4-methyl-, methyl ester	ester		0	0	0	0	0	0	0	0	0	0	0	0	0	158.915	157	145.926	164.713	156.639	89.1323	89.3613	101.901	107.362	96.9391	48.6583	42.9277	41.4432	46.3985	44.8569	0	0	0	0	0	0	0	0	0	0	0	0	0	0	0
Propanoic acid, 2-methyl-, 3-hydroxy-2,2,4-trimethylpentyl ester	ester		0	0	0	0	0	0	0	0	0	0	0	0	0	0	0	0	0	0	0	0	0	0	0	7.87965	6.03263	6.40769	4.95406	6.31851	0	0	0	0	0	0	0	0	0	0	0	0	0	0	0
2-Furancarboxaldehyde, 5-methyl-	Furan derivative	roasted cacao bean	0	0	0	0	0	0	0	0	0	0	0	0	0	0	0	0	0	0	0	0	0	0	0	65.2196	37.597	54.9102	48.0896	51.4541	0	0	0	0	0	0	0	0	0	0	0	0	0	0	0
1-Butanone, 3-methyl-1-phenyl-	ketone		19.562	10.9937	13.9122	21	18.3369	29.2153	10.0107	6.6812	24.1056	36.8688	30.5839	30.7418	21.001	17.4612	17.3134	16.4837	24.5644	18.9557	42.1177	45.991	31.8536	40	39.9906	0	0	0	0	0	0	0	0	0	0	0	0	0	0	0	0	0	0	0	0
2-Decanone	ketone		4.04233	4	4	4	3.59426	7.94727	6.75009	8.01577	2.10362	2.00863	2.01579	3.8438	4.36013	0	0	0	0	0	7.16375	3.89179	4.9162	7.49073	5.86562	0	0	0	0	0	0	0	0	0	0	0	0	0	0	0	0	0	0	0	0
2-Heptanone	ketone		11.5518	13.8334	8	11.323	3.84406	4.86365	8	8.8656	2.4846	8.97145	5.19521	9.30571	8.01987	0	0	0	0	0	0	0	0	0	0	0	0	0	0	0	0	0	0	0	0	0	0	0	0	0	0	0	0	0	0
2-Hexanone, 4-methyl-	ketone		0	0	0	0	0	0	0	0	0	0	0	0	0	0	0	0	0	0	0	0	0	0	0	0	0	0	0	0	47.9256	21.4408	10.2934	16.9678	24.1569	0	0	0	0	0	0	0	0	0	0
2-Nonanone	ketone		2.95248	7.38513	8.24884	0	0	0	6.79617	4.25066	0	0	0	0	2.46944	134.22	148.156	128.817	137	137.048	174	140.445	199.106	183.594	174.286	0	0	0	0	0	176.399	158.704	8.55341	3.80361	86.865	0	0	0	0	0	0	0	0	0	0
2,2-Dimethyl-3-heptanone	ketone		0	0	0	0	0	0	0	0	0	0	0	0	0	13.8108	0	0	13.4018	6.80315	0	0	0	0	0	0	0	0	0	0	0	0	0	0	0	0	0	0	0	0	0	0	0	0	0
2,3-Octanedione	ketone		4.06515	5.39653	6.89513	3.70336	2.33628	0.808715	6.7496	3.08945	0	0	0	0	2.75368	0	0	0	0	0	0	0	0	0	0	0	0	0	0	0	0	0	0	0	0	0	0	0	0	0	0	0	0	0	0
2,6,6-Trimethyl-2-cyclohexene-1,4-dione	ketone		0	0	0	0	0	0	0	0	0	0	0	0	0	0	0	0	0	0	0	0	0	0	0	4.12507	4.06743	3.76016	5.60618	4.38971	0	0	0	0	0	0	0	0	0	0	3.80387	0	4.65494	5.31955	3.44459
5,9-Undecadien-2-one, 6,10-dimethyl-	ketone		16.3028	25.1083	31.8447	19.6457	21	30.0703	16.8344	15.2539	21	21.4647	15.7428	21.7517	21.3349	17.8711	27	24.4504	26.8658	24.0468	17.3539	18.964	26.1656	26.9149	22.3496	17.2416	15.7195	11.9016	20.785	16.4119	29.5949	25.6238	25.8797	6.22607	21.8311	0	0	0	0	0	9.86688	12.9191	11.6848	12.2029	11.6684
Acetoin	ketone		0	0	0	0	0	0	0	0	0	0	0	0	0	35.0002	44.1008	13.6041	13.5465	26.5629	0	0	0	0	0	0	0	0	0	0	0	0	0	0	0	0	4.29912	6.44344	4	3.68564	6.51487	4.34473	11.7529	7.53697	7.53738
Acetone	ketone		0	0	0	0	0	0	0	0	0	0	0	0	0	0	0	0	0	0	0	0	0	0	0	0	0	0	0	0	35.5678	23.9447	14.3937	21.563	23.8673	0	0	0	0	0	0	0	0	0	0
Diacetyl	ketone		0	0	0	0	0	0	0	0	0	0	0	0	0	0	0	0	0	0	0	0	0	0	0	0	0	0	0	0	3	2.81081	3.03816	3.03708	2.97151	0	0	0	0	0	18.0011	14.1523	22.8146	0	13.742
gamma.-Nonalactone	lactone		0	0	0	0	0	0	0	0	0	0	0	0	0	3.78564	7.66381	5.25482	5.21708	5.48034	5.6526	3.25884	4.03142	5.12233	4.5163	4.91321	5.02368	2.57741	5.19323	4.42688	0	0	0	0	0	0	0	0	0	0	0	0	0	0	0
lactone insature (isomer-1)	lactone		0	0	0	0	0	0	0	0	0	0	0	0	0	0	0	0	0	0	0	0	0	0	0	372.895	363.487	325.767	449.633	377.945	0	0	0	0	0	0	0	0	0	0	714.616	549.016	641.374	508.76	603.442
Massoilactone	lactone		0	0	0	0	0	0	0	0	0	0	0	0	0	4.9351	7.69043	7.94882	7	6.89359	0	0	0	0	0	223.947	196.058	192.25	277.659	222.478	0	0	0	0	0	55.9109	71.3796	337.348	466.04	232.669	414.191	316.837	378.026	279.47	347.131
2,4-Di-tert-butylphenol	phenol derivative		0	0	0	0	0	0	0	0	0	0	0	0	0	0	0	0	0	0	0	0	0	0	0	12.7926	10.4684	8.95735	12.2334	11.1129	0	0	0	0	0	0	0	0	0	0	0	0	0	0	0
Acetophenone	phenol derivative		10.5735	21.7073	31.6644	23.1144	5.41583	27	23.9806	19.8361	43.0933	13.4357	74.1194	27.691	26.8026	27.3569	47.4108	26.0427	31.1513	32.9904	20.531	22.4591	43.6853	35.6959	30.5928	0	0	0	0	0	45.2343	41.4339	30.1561	25.7916	35.6539	0	0	0	0	0	0	0	0	0	0
Benzaldehyde	phenol derivative		427.601	582.184	845.799	635.743	496	225.682	996.749	646.619	248.134	281.992	189.95	371.341	495.649	195.94	240	272.629	251.872	240.11	197.223	187.332	214	258.738	214.323	124.763	123.16	101.127	169.432	129.621	1572.47	1334.7	856.156	937.66	1175.25	0	0	0	0	0	37.57	48.3475	62.0655	23.3024	42.8213
Benzaldehyde, 2,5-dimethyl-	phenol derivative		0	0	0	0	0	0	0	0	0	0	0	0	0	0	0	0	0	0	0	0	0	0	0	8.20201	5.34527	13.615	13.7547	10.2292	0	0	0	0	0	0	0	0	0	0	0	0	0	0	0
Benzeneacetaldehyde	phenol derivative		328.138	394.601	576.207	458.63	328	190.281	603.931	463.663	105.709	178.31	120.457	190.573	328.208	277.703	342	375.512	371.601	341.704	284.145	294.63	426.647	423.517	357.235	92.1892	83.7179	64.2088	117.158	89.3185	952.685	787.218	502.11	486.806	682.204	38.6679	39.3259	106.789	130.951	78.9333	130.19	106.371	118.082	99.8899	113.633
Benzeneacetaldehyde, .alpha.-(3-methylbutylidene)	phenol derivative		5.51265	3.7603	4.51409	7.32263	65.2145	331.996	4.08357	149.574	63.4368	250.376	241.158	393.897	126.737	0	0	0	0	0	0	0	0	0	0	0	0	0	0	0	0	0	0	0	0	0	0	0	0	0	0	0	0	0	0
Benzeneacetaldehyde, .alpha.-ethylidene-	phenol derivative		0	0	0	0	0	0	0	0	0	0	0	0	0	0	0	0	0	0	0	0	0	0	0	4.3866	3.90907	2.4977	5.57238	4.09144	156.239	128.049	94.2249	65.6453	111.04	26.1301	13	5.72185	6.87535	12.9318	8.45134	7.18498	6.21355	6.07622	6.98152
Benzeneacetic acid, methyl ester	phenol derivative		18.4095	32.0673	49.5586	46.3998	14.9265	57.4603	65.3371	30.3499	41.3183	61.0292	44.3545	80.478	45.1408	11.0156	33.2584	16.118	16.8499	19.3104	9.97098	11.3602	36.1715	29.4218	21.7311	63.1092	59.0268	50.0659	82.7728	63.7436	88.8218	73.3002	27.4745	35.9144	56.3777	43.122	29.6399	44.0119	39	38.9435	115.7	91.324	114.532	75.5475	99.276
Benzyl alcohol	phenol derivative		0	0	0	0	0	0	0	0	0	0	0	0	0	10.0425	136	386.278	12.5041	136.206	12.0669	16.1645	17	21.4325	16.666	0	0	0	0	0	0	0	0	0	0	0	0	0	0	0	0	0	0	0	0
Limonene	terpene	raw cacao bean	0	0	0	0	0	0	0	0	0	0	0	0	0	0	0	0	0	0	2.60848	2.70604	3.97356	3.87352	3.2904	0	0	0	0	0	0	0	0	0	0	0	0	0	0	0	0	0	0	0	0
Ionone, alpha	terpene		0	0	0	0	0	0	0	0	0	0	0	0	0	2.53355	5.14007	3.18217	2.63413	3.37248	1.69521	2.18742	1.49921	4.12516	2.37675	0	0	0	0	0	0	0	0	0	0	0	0	0	0	0	0	0	0	0	0
Menthol	terpene		17.0476	19.6783	25.7829	19.8867	5.28813	12.9534	19.7047	14.5177	7.81851	30.2657	8.68653	17.2608	16.5743	20.6075	29	40.4371	26.0146	29.0148	16.4333	16.6123	18	21.8858	18.2328	0	0	0	0	0	0	0	0	0	0	0	0	0	0	0	0	0	0	0	0
Menthol, acetate	terpene		0	0	0	0	0	0	0	0	0	0	0	0	0	0	0	0	0	0	0	0	0	0	0	0	0	0	0	0	26.382	24.2634	17.4292	12.7032	20.1944	0	0	0	0	0	0	0	0	0	0
trans-.beta.-Ionone	terpene	raw cacao bean	8.89478	5.21959	6.27155	4.8572	0.323781	1.80461	4.40286	4.27376	6.4208	70.4744	51.913	1.0048	13.8218	8.30151	7	6.18821	6.72905	7.05469	4.04282	4.41356	5.68335	5.84054	4.99507	64.1938	57.4369	48.5443	57	56.7938	0	0	0	0	0	0	0	0	0	0	0	0	0	0	0
trans-Linalool oxide (furanoid) (isomer-1)	terpene	raw cacao bean	8.25306	5.19263	35	10.2835	44.6279	35	4.07101	8.18786	43.0933	35	74.1194	113.77	34.7165	0	0	0	0	0	10.9907	10.4042	6.57042	3.21823	7.79589	106.921	84.7264	95.5359	115.034	100.554	0	0	0	0	0	40.3633	25.0355	114.178	172.112	87.9223	134.001	104.621	145.622	120.205	126.112
Totale			2705.19	2966.31	2705.19	2705.19	2705.19	2705.19	2705.19	2648.45	2705.19	2705.19	2705.19	2705.19	2705.19	3833.58	2705.19	4354.02	4108.26	2705.19	3291.63	3450.08	4505.45	4589.48	3959.16	2587.43	2293.37	2308.42	2874.97	2516.05	5784.55	5094.05	3365.73	3267.78	4378.03	856.713	832.951	1743.98	2035.24	1367.22	2734.13	2291.3	2629.5	2219.72	2468.66

## Sheet: AP
Apple pomace GC/MS
Compound	Cheimical class	Origin	t0_1	t0_2	t0_3	t0_4	t0_5	t0_6	t0_7	t0_8	Mean t0	LPAL_1	LPAL_2	LPAL_3	LPAL_4	Mean LPAL	SII_1	SII_2	SII_3	SII_4	Mean SII	V3_1	V3_2	V3_3	V3_4	Mean V3	Y 450 B_1	Y 450 B_2	Y 450 B_3	Y 450 B_4	Mean Y 450 B
Acetic acid	acid		0	0	0	0	0	0	0	0	0	0	0	0	0	0	0	0	0	0	0	14.1706	28.1753	30.3339	21.4765	23.5391	27.2006	20.9627	24.7523	25.2657	24.5453
Hexanoic acid	acid		20.2834	0	0	5.0304	4	0	0	0	3.66422	0	0	0	0	0	0	0	0	0	0	0	0	0	0	0	0	0	0	0	0
Nonanoic acid	acid		20.4841	86.1748	12.5043	32.3327	30	11.9918	27.4943	19.9046	30.1108	0	0	0	0	0	0	0	0	0	0	0	0	0	0	0	0	0	0	0	0
Octanoic acid	acid		0	0	0	0	0	0	0	0	0	0	0	0	0	0	0	0	0	0	0	0	0	0	0	0	44.1415	60.5412	45.2015	/	49.9614
Pentanoic acid	acid		0	0	0	0	0	0	0	0	0	0	0	0	0	0	14.5074	4.56765	0	6	6.26877	0	0	0	0	0	0	0	0	0	0
1-Butanol, 2-methyl-	alcohol		0	0	0	0	0	0	0	0	0	11.6057	7.6286	5.03501	7.6837	7.98826	9.70808	0	10.734	7.22205	6.91604	3.72909	8.96773	10.262	8.99803	7.98921	6.43997	5.85889	4.5834	5.38118	5.56586
1-Decanol	alcohol		0	0	0	0	0	0	0	0	0	29.3009	24.3844	31.1958	29.5788	28.615	30.2321	45.4697	33.1593	31.2431	35.026	0	0	0	0	0	39.1259	53.1607	31.7089	36.1577	40.0383
1-Decanol, 2-hexyl-	alcohol		3.37186	6.50566	7.00306	8.46422	8	7.13673	3.17383	0.874488	5.56623	0	0	0	0	0	0	0	0	0	0	0	0	0	0	0	0	0	0	0	0
1-Dodecanol	alcohol		26.1735	24.2996	17.5073	30.7487	29	34.4272	30.5974	37.3235	28.7597	0	0	0	0	0	0	0	0	0	0	2.93278	12.9783	8.53071	2.30628	6.68701	0	0	0	0	0
1-Heptanol	alcohol		0	0	0	0	0	0	0	0	0	0	0	0	0	0	0	0	0	0	0	209	190.664	148.662	288.888	209.303	0	0	0	0	0
1-Hexanol	alcohol		112.712	86.1878	88.0769	104.385	102	87.7967	119.133	116.308	102.075	356.969	194.128	255.523	342.778	287.35	368.02	259.386	250.217	215.892	273.379	365	388.388	384.337	321.699	364.856	241.022	235.14	192.731	201.784	217.669
1-Hexanol, 2-ethyl-	alcohol		0	0	8.71428	0	0	0	0	0	1.08929	0	0	0	0	0	66.3241	45	38.1919	30.2687	44.9462	0	0	0	0	0	0	0	0	0	0
1-Hexanol, 3-methyl-	alcohol		80.1581	114.111	103.314	115.333	106	116.327	109.791	105.077	106.264	0	0	0	0	0	0	0	0	0	0	203	206.693	173.407	228.255	202.839	0	0	0	0	0
1-Nonanol	alcohol		8.45356	14.8871	15.588	10.7472	10	3.47839	4.26451	10.1955	9.70178	157.012	162.095	160.427	212.145	172.92	208.343	249.248	202.54	193.778	213.477	164	172.428	127.356	190.881	163.666	246.651	324.235	191.731	205.28	241.974
1-Octanol	alcohol		0	0	0	0	0	0	0	0	0	192.861	204.32	198.232	259.871	213.821	234.461	256.787	263.792	64.7442	204.946	0	0	0	0	0	345.473	/	283.05	216.74	281.754
1-Octanol, 2-butyl-	alcohol		29.2569	3.07993	16.5482	10.7418	7.49261	6.35583	43.6679	35.614	19.0946	0	0	0	0	0	0	0	0	0	0	2.06366	73.3336	36.3285	3.58949	28.8288	0	0	0	0	0
1-Octanol, 2,7-dimethyl-	alcohol		0	0	0	0	0	0	0	0	0	0	0	0	0	0	9.33687	3.25821	7.36769	6.55603	6.6297	0	0	0	0	0	0	0	0	0	0
1-Octen-3-ol	alcohol		150.068	108.29	161.201	175.293	146	114.281	151.379	160.856	145.921	270.86	203.412	157.396	364.651	249.08	358.041	375.151	155.97	152.131	260.323	103.04	222.535	189.524	158.811	168.477	344.781	416.81	/	328.629	363.407
1,2-Ethanediol	alcohol		0	0	0	0	0	0	0	0	0	0	0	0	0	0	13.2132	9.15819	0	0	5.59285	8.11684	20.3355	13.8169	8.98367	12.8132	0	0	0	0	0
1,6,10-Dodecatrien-3-ol, 3,7,11-trimethyl-	alcohol		0	0	0	0	0	0	0	0	0	2.74212	2.36786	2.85431	3.1333	2.7744	3.07133	2.95081	2.1229	2.21112	2.58904	0	0	0	0	0	2.51653	2.94365	2.2265	2.98574	2.6681
10-Undecen-1-ol	alcohol		0	0	0	0	0	0	0	0	0	0	0	0	0	0	0	0	0	0	0	0	0	0	0	0	41.676	3.42199	1.77291	41.6942	22.1413
11-Dodecenol	alcohol		0	0	0	0	0	0	0	0	0	3.34948	3.34	31.6721	40.9336	19.8238	0	0	0	0	0	0	0	0	0	0	0	0	0	0	0
2-Decen-1-ol, (E)-	alcohol		0	0	0	0	0	0	0	0	0	0	0	0	0	0	0	0	0	0	0	14	18.2848	11.4194	12.5171	14.0553	0	0	0	0	0
2-Octen-1-ol, (E)-	alcohol		64.7332	54.0887	83.7294	82.1915	74	66.9599	81.7327	84.636	74.0089	0	0	0	0	0	0	0	0	0	0	0	0	0	0	0	0	0	0	0	0
3-Nonen-1-ol, (Z)-	alcohol		0	0	0	0	0	0	0	0	0	0	0	0	0	0	34.5134	52.8705	33.1046	30.7968	37.8213	0	0	0	0	0	0	0	0	0	0
4-Ethylcyclohexanol	alcohol		0	0	0	0	0	0	0	0	0	17.9563	10.0778	20.1514	30.6903	19.7189	30.0714	28.7207	6.92454	8.82986	18.6366	0	0	0	0	0	0	0	0	0	0
4-Hexen-1-ol, 5-methyl-2-(1-methylethenyl)-, (R)-	alcohol		0	0	0	0	0	0	0	0	0	0	0	0	0	0	0	0	0	0	0	0	0	0	0	0	272.087	375.305	/	323.357	323.583
4-Pentene-2-ol, 2-methyl	alcohol		14.506	0	0	0	0	0	0	0	1.81325	0	0	0	0	0	0	0	0	0	0	0	0	0	0	0	0	0	0	0	0
Cyclohexanol, 5-methyl-2-(1-methylethyl)-, (1.alpha.,2.beta.,5.alpha.)-(.+/-.)-	alcohol		0	0	0	0	0	0	0	0	0	0	0	0	0	0	0	0	0	0	0	0	0	0	0	0	10.6803	14.0672	7.92032	9.14222	10.4525
Cyclooctyl alcohol	alcohol		0	0	0	0	0	0	0	0	0	92.2478	63.9185	80.1101	116.424	88.175	125.54	119.698	65.1304	64.7442	93.7782	106	120.391	96.1258	102.965	106.37	111.735	137.242	77.5809	117.925	111.121
Phenylethyl Alcohol	alcohol		6.73266	0	8.24398	11.9965	7	5.94235	7.02116	8.2537	6.89879	14.0702	14	11.6878	14.8032	13.6403	0	0	0	0	0	0	0	0	0	0	0	15.9759	0	12.6916	7.16689
trans-2-Undecen-1-ol	alcohol		0	0	0	0	0	0	0	0	0	0	0	0	0	0	0	0	0	0	0	0	0	0	0	0	17.0268	20.7738	14.0966	16.0464	16.9859
1-Cyclohexene-1-carboxaldehyde, 2,6,6-trimethyl-	aldehyde		0	0	0	0	0	0	0	0	0	53.4467	33.7036	44.7014	36.0247	41.9691	58.607	55.5721	34.1978	40.9345	47.3279	5.30889	16.9848	5.36696	9	9.16515	34.629	/	16.933	17.187	22.9164
1,3-Cyclohexadiene-1-carboxaldehyde, 2,6,6-trimethyl-	aldehyde		11.5201	20.4905	20.6335	5.70847	20	15.282	3.72346	4.18119	12.6924	15	15.6342	13.3761	17.4764	15.3717	0	0	0	0	0	0	0	0	0	0	0	0	0	0	0
2-Decenal, (E)-	aldehyde		50.5794	79.8585	108.032	89.6953	76	66.5391	67.5202	68.7693	75.8742	137.525	172.409	174.238	246.644	182.704	226.153	276.028	172.447	175.667	212.574	52.1852	120.107	93.88	132.619	99.6979	272.087	361.987	214.9	323.357	293.083
2-Dodecenal, (E)-	aldehyde		12.0878	14.1797	25.2036	23.9481	17	13.7652	17.1479	15.3006	17.3291	19.6429	38.8453	39.0345	55.0474	38.1425	50.4554	73.3746	34.7583	37.07	48.9146	7.02103	24.6166	16.8726	25.3646	18.4687	53.0485	77.1355	42.7841	77.0018	62.4925
2-Hexenal, (E)-	aldehyde		25.492	7.24069	20.8707	15.0175	22	23.9333	33.8274	29.6683	22.2562	39.5483	9.52809	33.629	43.7955	31.6252	31.3015	21.1414	0.85395	0.618039	13.4787	5.00197	12.5577	4.38206	11.2788	8.30511	30.1467	8.85319	7.59476	27.4912	18.5215
2-Nonenal, (E)-	aldehyde		14.0435	23.1777	27.7434	12.4372	22	29.6446	25.13	21.2453	21.9277	26.1668	29.8355	30.0247	39.0447	31.2679	34.4612	45.6624	33.1046	30.7968	36.0062	0	0	0	0	0	38.1476	53.0019	29.8697	37.3955	39.6037
2-Octenal, (E)-	aldehyde		116.126	212.265	134.53	127.879	142	150.75	131.451	120.606	141.951	360.342	292.136	368.296	504.298	381.268	473.526	501.587	424.784	396.216	449.028	97.7613	262.063	195.32	185	185.036	553.01	/	446.08	444.142	481.077
2,4-Decadienal, (E,E)-	aldehyde		20.2689	7.00485	20.5293	15.9699	0	44.7633	27.3558	26.3977	20.2862	105.98	103.402	106.804	127.821	111.002	148.731	160.043	93.5358	95.892	124.551	23.7093	76.4078	44.6109	77.6877	55.6039	152.951	194.552	124.537	187.921	164.99
2,4-Heptadienal, (E,E)-	aldehyde		0	0	0	0	0	6.35583	36.2456	0	5.32518	0	0	0	0	0	0	0	0	0	0	0	0	0	0	0	0	0	0	0	0
2,4-Octadienal, (E,E)-	aldehyde		0	0	0	0	0	0	0	0	0	0	0	0	0	0	13.5864	22.3298	10.4134	10.7226	14.2631	0	0	0	0	0	0	0	0	0	0
2,6-Nonadienal, (E,Z)-	aldehyde		0	0	0	0	0	0	0	0	0	0	0	0	0	0	0	0	0	0	0	0	0	0	0	0	2.80015	3.94904	29.9382	41.6942	19.5954
Benzaldehyde	aldehyde		2985.07	2481.42	3070.98	3716.81	3325	3067.53	4058.99	3896.96	3325.35	3399.79	2550.09	3009.52	3835.7	3198.78	3895.49	3474.38	2649.3	2394.11	3103.32	1487.22	3484.87	2711.39	3019.65	2675.78	3272.98	3325.28	2430.49	2909.26	2984.5
Benzaldehyde, 2,4-dimethyl-	aldehyde		38.6378	39.2533	65.5479	78.2905	45	23.4929	26.7626	46.1241	45.3886	42.3511	34.1344	43.066	45.0446	41.149	52.0917	57.646	27.8897	41.5496	44.7942	0	0	0	0	0	0	0	0	0	0
Benzaldehyde, 3-methyl-	aldehyde		28.7871	46.9099	31.6901	20.2307	0	0	4.77732	0	16.5494	0	0	0.612389	0.945835	0.389556	0	0	0	0	0	0	0	0	0	0	0	0	0	0	0
Benzaldehyde, 4-methyl-	aldehyde		0	0	0	0	0	0	0	0	0	0	0	0	0	0	0	0	0	0	0	3.66194	6	11.8257	1.40844	5.72401	0	0	0	0	0
Butanal, 3-methyl-	aldehyde		7.63017	8.39905	9.24976	9.61164	49.1281	6.52281	7.78754	9.27516	13.4505	0	0	0	0	0	0	0	0	0	0	0	0	0	0	0	0	0	0	0	0
Decanal	aldehyde		14.9124	38.6137	28.7053	26.9217	27	34.3964	20.1106	28.7777	27.4297	13.5708	27.7269	21.4557	28.0732	22.7066	25.0738	40.2568	28.6756	29.9828	30.9972	0	0	0	0	0	36.3533	54.2552	29.3372	44.5516	41.1243
Dodecanal	aldehyde		0	0	0	0	0	0	0	0	0	1.19206	2.62721	1.71408	7.65073	3.29602	1.79053	2.5884	1.48964	1.75579	1.90609	0	0	0	0	0	1.53689	2.74476	0.906594	2.61287	1.95028
Hexanal	aldehyde		147.393	123.077	140.502	150.751	154	158.495	170.083	185.927	153.779	88.7773	76.8185	110.195	143.456	104.812	141.975	108.934	101.846	83.7677	109.131	32.9939	78.9571	74.5097	63.1893	62.4125	85.2347	0.187032	65.4997	72.0631	55.7462
Nonanal	aldehyde		115.118	244.982	189.041	201.8	172	144.286	163.19	144.244	171.833	56.7548	74.0254	72.4834	102.521	76.4462	84.7156	127.103	88.0492	82.7108	95.6446	22.7664	62.9739	61.6971	47.5236	48.7402	86.139	/	57.5452	85.8077	76.4973
Octanal	aldehyde		32.5643	66.3637	63.7136	58.9254	64.1403	35.4301	48.3572	35.614	50.6386	96.3854	57.5097	78.3194	119.139	87.8383	132.588	106.042	73.2192	9.09137	80.2351	22.5338	73.3336	42.6251	57.277	48.9424	105.541	123.176	72.4057	111.699	103.206
Pentadecanal-	aldehyde		1	0.261464	0.43789	1.19593	1	0.808552	1.37821	1.15106	0.904137	0	0	0	0	0	0	0	0	0	0	0	0	0	0	0	0	0	0	0	0
Pentanal	aldehyde		0	0	0	0	0	0	0	0	0	14.8251	11.3268	13.4738	9.36398	12.2474	19.4382	14.1692	9.9768	0	10.896	4.27621	3.89322	5.75365	10.9523	6.21885	7.26969	4.99073	11.9848	11.9668	9.053
Propanal, 2-methyl-	aldehyde		0	0	0	0	0	0	0	0	0	10.798	6.04203	9.54515	13.4391	9.95608	6.61059	0	6.87043	0	3.37025	0	0	0	0	0	0	0	0	0	0
Tridecanal	aldehyde		60.2686	72.5088	47.2104	29.2685	64	70.5382	23.5953	141.613	63.6253	0	0	0	0	0	0	0	0	0	0	0	0	0	0	0	0	0	0	0	0
Benzene, 1,3-bis(1,1-dimethylethyl)-	benzene derivative		21.8715	50.0664	50.8731	40.821	79.4339	23.5866	17.3016	27.6459	38.95	39.2256	66.3296	53.2895	75.2396	58.5211	55.7371	79.553	59.7359	60.773	63.9498	23.5496	57.4006	25.7306	40.6371	36.8295	79.0474	111.514	66.4655	90.9732	87
Benzene, 1,3,5-tris(1-methylethyl)-	benzene derivative		1891.56	2267.76	2180.09	1938	1587.06	1538.54	2011.25	2087.57	1937.73	1783.82	2238.03	1824.97	2109.5	1989.08	2229.46	2332.48	1911.63	1762.74	2059.08	1815	2140.78	2186.7	2230.52	2093.25	1889.25	2314.12	1623.02	1734.05	1890.11
Benzene, 1,4-dimethyl-2,5-bis(1-methylethyl)-	benzene derivative		0	0	0	0	0	0	0	0	0	26.4863	51.8907	28.8609	33.3131	35.1377	33.3693	45.6562	32.7785	34.9231	36.6818	27.944	76.4078	44.6109	77.6877	56.6626	0	0	0	0	0
Benzeneacetaldehyde	benzene derivative		11.6825	0	12.0232	12.5904	7	0	12.4001	0	6.96202	0	0	0	0	0	0	0	0	0	0	0	0	0	0	0	0	0	0	0	0
Benzenemethanol, .alpha.,.alpha.,4-trimethyl-	benzene derivative		0	0	0	0	0	0	0	0	0	0	0	0	0	0	0	0	0	0	0	0	0	0	0	0	0	0	0	0	0
Benzyl alcohol	benzene derivative		0	0	0	0	0	0	0	0	0	81.3506	81.8297	62.2965	81.9546	76.8579	104.184	35.0296	57.5558	76.0232	68.1982	24.1622	85.9035	55.2155	55	55.0703	112.921	141.535	59.6052	90.2984	101.09
1,2-Benzenedicarboxylic acid, bis(2-methylpropyl) ester	ester		46.6455	23.5565	32.1002	65.7822	43	23.0707	63.2881	45.4204	42.8579	11.0539	5.46675	6.44946	7.28756	7.56442	8.16985	4.6242	1.57667	1.72714	4.02447	6.4254	15	29.612	9.63359	15.1678	2.2464	2.29523	1.38062	2.89182	2.20352
2-Methylbutyl octanoate	ester		0	0	0	0	0	0	0	0	0	34.6932	39.4032	41.0023	54.145	42.3109	48.1185	55.4473	36.5184	39.4189	44.8758	0	0	0	0	0	58.101	68.6625	45.4348	61.7214	58.4799
2,2,4-Trimethyl-1,3-pentanediol diisobutyrate	ester		72.4168	69.8994	58.1405	23.1312	64	61.9724	59.8168	100.38	63.7196	0	0	0	0	0	0	0	0	0	0	21	57.2504	5.53913	0	20.9474	0	0	0	0	0
9-Hexadecenoic acid, methyl ester, (Z)-	ester		7.96747	0.357271	0.890327	3.41217	2	1.46114	1.44194	0.512099	2.2553	0	0	0	0	0	0	0	0	0	0	0	0	0	0	0	0	0	0	0	0
Acetic acid, hexyl ester	ester		7.13453	8.77272	9.30946	5.0304	12	35.4301	6.55016	13.207	12.1793	13.556	11.2157	14	17.7622	14.1335	0	0	0	0	0	1.44958	11.67	7.17583	11.6514	7.98672	12.7821	23.0142	16.7403	10.1226	15.6648
Butanoic acid, 2-methyl-, hexyl ester	ester		17.162	56.2097	30.9269	47.7356	27.231	26.0031	24.5203	24.092	31.7351	19.0745	24.8026	23.0252	30.02	24.2306	26.4719	34.8864	29.9348	29.2353	30.1321	9.55085	20.7765	17	21.1478	17.1188	28.4792	37.7224	41.335	28.065	33.9004
Butanoic acid, hexyl ester	ester		5.22347	11.2379	9.71707	9.64858	9	10.7628	7.86864	5.04841	8.56336	6.1698	7.31933	7.24326	9.04222	7.44365	9.02511	10.7077	9.87384	10.3312	9.98447	0	0	0	0	0	11.0276	17.3568	9.26676	9.65262	11.8259
Formic acid, heptyl ester	ester		0	0	0	0	0	0	0	0	0	175	146.142	158.86	220.101	175.026	219.656	198.153	194.374	346.972	239.789	0	0	0	0	0	0	0	0	0	0
Hexadecanoic acid, ethyl ester	ester		21.0808	5.92696	11.4269	20.8417	14	15.3165	15.5421	8.57252	14.0884	1.82428	1.38706	1.51187	1.78901	1.62805	2.52664	1.44045	0	0.568482	1.13389	0	0	0	0	0	0	0	0	0	0
Hexadecanoic acid, methyl ester	ester		45.2171	14.1431	27.2988	50.2986	32	32.5099	34.1209	19.0571	31.8307	8.60621	7.05933	7.35898	9.2048	8.05733	12.4619	9.89271	4.07676	4.30642	7.68444	0	0	0	0	0	7.00668	8.16713	4.54177	10.7493	7.61623
Hexanedioic acid, bis(2-methylpropyl) ester	ester		0	0	0	0	0	0	0	0	0	0	0	0	0	0	0	0	0	0	0	3.09071	4.6739	4.3434	4	4.027	0	0	0	0	0
Hexanoic acid, ethyl ester	ester		0	0	0	0	0	0	0	0	0	0	0	0	0	0	18	19.4299	15.9076	18.1672	17.8762	0	0	0	0	0	0	0	0	0	0
Hexanoic acid, hexyl ester	ester		12.1827	18.2018	26.9726	25.3363	18	15.7671	15.0807	15.6442	18.3982	13.1554	20.3479	16.2795	26.5763	19.0898	19.4931	24.9679	17.5154	18.8146	20.1977	12	12.9783	8.53071	13.7694	11.8196	20.6688	27.2333	16.5919	23.8989	22.0982
Isopropyl myristate	ester		13.8714	4.19511	5.11338	8.94328	7	5.76484	5.71943	4.68117	6.91108	0	0	0	0	0	0	0	0	0	0	0	0	0	0	0	0	0	0	0	0
Nonanoic acid, methyl ester	ester		0	0	0	0	0	1.89798	0	0	0.237248	0	0	0	0	0	0	0	0	0	0	0	0	0	0	0	0	0	0	0	0
Octanoic acid, hexyl ester	ester		0	0	0	0	0	0	0	0	0	0	0	0	0	0	4.23696	1.93631	1.08908	1.25098	2.12833	0	0	0	0	0	2.1041	2.28514	1.70754	2.70776	2.20113
Octanoic acid, methyl ester	ester		0	0	0	0	0	0	0	0	0	2.34915	2.92138	2.93947	4.78351	3.24838	5.63037	7.06562	4.48795	4.06381	5.31194	0	0	0	0	0	5.87976	11.0627	4.23586	6.91312	7.02286
Octanoic acid, nonyl ester	ester		0	0	0	0	0	0	0	0	0	1.91163	2.25043	1.27871	1.49951	1.73507	0	0	0	0	0	0	0	0	0	0	0	0	0	0	0
Propanoic acid, 2-methyl-, 3-hydroxy-2,2,4-trimethylpentyl ester	ester		10.6917	17.0022	8.49282	24.6825	14	11.471	8.68014	18.1468	14.1459	19.6429	38.8453	9.63773	47.0802	28.8015	12.1164	14.882	8.27999	9.57106	11.2124	4.58121	13.6146	16.8726	7.33339	10.6004	53.0485	77.1355	10.2124	10.6924	37.7722
Tridecanoic acid, 12-methyl-, methyl ester	ester		39.9398	9.97649	10.6829	18.6602	14	8.878	7.23349	3.1595	14.0663	0	0	0	0	0	0	0	0	0	0	0	0	0	0	0	0	0	0	0	0
Tridecanoic acid, methyl ester	ester		3.53971	0.770075	0.856747	4.57299	2	1.05952	0	0	1.59988	0	0	0	0	0	0	0	0	0	0	0	0	0	0	0	0	0	0	0	0
Furan, 2,3-dihydro-	furan derivative		0	0	0	0	0	0	0	0	0	0	0	0	0	0	0	0	0	0	0	0.953554	2.67657	4.06484	2.29787	2.49821	0	0	0	0	0
Furfural	furan derivative		61.4471	31.8011	52.2629	71.6356	58	43.4525	73.649	71.0677	57.9145	62.0679	39.9533	10.5124	64.508	44.2604	78.311	14.2612	37.3661	33.3731	40.8279	29.662	28.491	9.726	54.3282	30.5518	47.1821	43.4595	33.169	41.5996	41.3526
1-Docosene	hydrocarbon		0	0	0	0	0	0	0	0	0	34.7231	37	35.4119	42.2578	37.3482	0	0	0	0	0	0	0	0	0	0	0	0	0	0	0
2,4-Dimethyl-1-heptene	hydrocarbon		0	0	0	0	0	0	0	0	0	0	0	0	0	0	0	0	0	0	0	0	0	0	0	0	0.292758	0.110253	0.157531	0.69176	0.313075
8-Heptadecene	hydrocarbon		0	0	0	0	0	0	0	0	0	3.1472	4.21778	4.00929	4.35839	3.93316	4	3.65472	4.95382	4.44758	4.26403	0	0	0	0	0	0	0	0	0	0
Bicyclo[2.2.1]heptane, 2-ethyl-	hydrocarbon		0	0	0	0	0	0	0	0	0	0	0	0	0	0	14	12.516	10.3135	19.1869	14.0041	0	0	0	0	0	16.5595	13.2474	12.765	9.94544	13.1293
Cyclopentane, 1-ethyl-1-methyl-	hydrocarbon		17.511	13.7439	22.6734	23.2156	18	14.6284	16.1434	15.0855	17.6251	49.5401	58	49.42	75.0386	57.9997	75.8634	62.4894	28.425	35.4012	50.5448	28.424	36.2221	29.3598	38.7489	33.1887	47.3996	75.5892	25.9036	56.5561	51.3621
Cyclopentane, 1,1,3-trimethyl-	hydrocarbon		0	0	0	0	0	0	0	0	0	0	0	0	0	0	0	0	0	0	0	155.319	53	1.39058	1.21244	52.7305	0	0	0	0	0
Cyclopentane, ethyl-	hydrocarbon		0	0	0	0	0	0	0	0	0	0	0	0	0	0	0	0	0	0	0	15.7976	29.7817	24.5968	1.05004	17.8065	0	0	0	0	0
Cyclopentene, 1-(1-methylethyl)-	hydrocarbon		8.01119	20.2534	13.414	7.53848	13	20.667	17.1926	7.1251	13.4002	0	0	0	0	0	0	0	0	0	0	7.36296	14.7607	6.03423	8.49619	9.16351	0	0	0	0	0
Cyclotetradecane	hydrocarbon		24.9397	4.69065	6.62785	11.4538	19	17.7929	45.2149	19.1403	18.6075	0	0	0	0	0	0	0	0	0	0	0	0	0	0	0	0	0	0	0	0
Decane, 3-methyl-	hydrocarbon		0	0	0	0	0	0	0	0	0	103.365	0.514334	0.0976566	116.424	55.1002	133.412	0.452877	80.1108	0.668599	53.6611	45.4993	119.501	94.9215	102.965	90.7218	0	0	0	0	0
Decane, 3,8-dimethyl-	hydrocarbon		0	0	0	0	0	0	0	0	0	7.69047	6.39196	4.89102	16.0337	8.7518	24.7715	10.4532	6.11716	6.59997	11.9855	0	0	0	0	0	0	0	0	0	0
Docosane	hydrocarbon		3.16417	1.52548	3.23914	4.91131	3	2.87173	2.68668	2.38936	2.97348	0	0	0	0	0	6.31032	8.22351	4.76845	4.44858	5.93771	0	0	0	0	0	0	0	0	0	0
Dodecane	hydrocarbon		11.5201	9.90067	20.6335	26.6683	15	15.282	12.8723	8.90176	15.0973	0	0	0	0	0	0	0	0	0	0	3.6055	48.6485	10.9123	9.61237	18.1947	0	0	0	0	0
Tetradecane	hydrocarbon		3.77432	5.08663	6.5776	6.14516	5	4.04216	3.28815	4.05243	4.74581	4.48006	8.90543	5.4578	7.65073	6.6235	5.24247	8.40075	5.13011	6.26601	6.25984	0	0	0	0	0	6.11122	8.46787	6.02055	8.04662	7.16156
Tridecane	hydrocarbon		0	0	0	0	0	0	0	0	0	0	0	0	0	0	0	0	0	0	0	0	0	0	0	0	38.1677	12.9868	7.75827	10.994	17.4767
Tridecane, 6-methyl-	hydrocarbon		114.351	145.917	130.799	223.57	136	100.773	109.374	126.971	135.969	112.995	95.3345	108.114	125.738	110.546	129.39	144.51	122.025	95.2822	122.802	0	0	0	0	0	89.436	103.206	56.3416	54.9869	75.9926
Undecane, 2,6-dimethyl-	hydrocarbon		0	0	0	0	0	0	0	0	0	0	0	0	0	0	0	0	0	0	0	87.9598	118.457	135.61	118.875	115.226	0	0	0	0	0
1-Hepten-3-one	ketone		90.9805	180.392	99.3954	99.1374	193.646	47.9871	74.7655	71.1356	107.18	221.456	164.619	187.27	314.134	221.87	305.179	281.453	125.814	278.586	247.758	152	191.184	140.742	123.377	151.826	216.162	252.7	125.16	268.859	215.721
2-Buten-1-one, 1-(2,6,6-trimethyl-1,3-cyclohexadien-1-yl)-, (E)-	ketone		0	0	0	0	0	0	0	0	0	0	0	0	0	0	0	0	0	0	0	2.69826	24.7757	15.5506	8.88809	12.9782	0	0	0	0	0
2-Heptanone	ketone		5.94131	19.2024	17.4112	5.71507	0	11.9036	2.34753	8.95406	8.9344	0	0	0	0	0	0	0	0	0	0	0	0	0	0	0	0	0	0	0	0
2-Hexadecanone	ketone		0	0	0	0	0	0	0	0	0	0	0	0	0	0	0	0	0	0	0	0	0	0	0	0	6.11122	8.46787	0.906594	8.04662	5.88307
2-Octanone	ketone		10.9585	6.00321	7.27835	7.38574	0	1.13579	1.79726	2.21416	4.59662	0	0	0	0	0	0	0	0	0	0	0	0	0	0	0	1.26641	0.650442	0.736656	1.13083	0.946085
2-Pentadecanone, 6,10,14-trimethyl-	ketone		5.5531	1.71647	2.70748	4.37912	4	4.62784	5.00299	4.40077	4.04847	0	0	0	0	0	0	0	0	0	0	0	0	0	0	0	0	0	0	0	0
2,5-Cyclohexadiene-1,4-dione, 2,6-bis(1,1-dimethylethyl)-	ketone		0	0	0	0	0	0	0	0	0	0	0	0	0	0	0	0	0	0	0	14.4332	22.9399	11.2823	17.8076	16.6157	28.9485	38.5571	24.2465	34.7653	31.6294
2(1H)-Naphthalenone, octahydro-4a,7,7-trimethyl-, cis-	ketone		0	0	0	0	0	0	0	0	0	7.16704	5.08948	4.87867	6.40115	5.88409	8.47194	6.81934	4.63272	5.37163	6.32391	0	0	0	0	0	7.02256	7.18542	5.08903	3.84816	5.78629
3-Undecanone	ketone		0	0	0	0	0	0	0	0	0	0	0	0	0	0	0	0	0	0	0	0	0	0	0	0	35.5165	45.6035	29.5691	42.3551	38.2611
5-Hepten-2-one, 6-methyl-	ketone		83.7886	15.7631	70.7674	67.4995	69	61.6074	77.7745	106.44	69.08	199.749	120.211	80.3248	221.188	155.368	241.204	187.109	36.2203	33.6692	124.551	65.3679	83	87.6984	95.6396	82.9265	149.548	172.981	37.0013	166.528	131.515
5,9-Undecadien-2-one, 6,10-dimethyl-, (E)-	ketone		19.8997	29.2062	37.3262	34.5658	29	31.8835	25.6998	25.1157	29.0871	34.6932	39.4032	41.0023	54.145	42.3109	48.1185	55.4473	36.5184	39.4189	44.8758	0	0	0	0	0	58.101	68.6625	45.4348	61.7214	58.4799
5,9-Undecadien-2-one, 6,10-dimethyl-, (Z)-	ketone		0	0	0	0	0	0	0	0	0	0	0	0	0	0	0	0	0	0	0	25.724	39.6299	25.6202	40.9116	32.9714	0	0	0	0	0
6-Methyl-3,5-heptadiene-2-one	ketone		3.84727	0	3.1152	3.68158	5	22.7778	1.54903	2.79629	5.3459	14.3583	21.2528	17.0398	21.4473	18.5245	14.9672	47.6118	28.6977	27.2707	29.6369	0	0	0	0	0	34.9629	59.3029	12.3877	24.3263	32.745
7,9-Di-tert-butyl-1-oxaspiro(4,5)deca-6,9-diene-2,8-dione	ketone		0	0	0	0	0	0	0	0	0	15.7844	7.98967	9.49862	10.202	10.8687	22.8236	14.2722	6.21932	5.47753	12.1982	0	0	0	0	0	11.171	7.44129	8.71724	10.2384	9.39198
Acetoin	ketone		0	0	0	0	0	0	0	0	0	7.47174	6.07999	7.36809	0	5.22996	10.2841	9.37103	8.85103	8.56901	9.26879	0	0	0	0	0	0	0	0	0	0
Ethanone, 1-(1-cyclohexen-1-yl)-	ketone		0	0	0	0	0	0	0	0	0	0	0	0	0	0	41.7337	51.2237	45.5309	67.001	51.3723	1.95192	2.56049	2.15849	53.0045	14.9188	0	0	0	0	0
2,4-Di-tert-butylphenol	phenol derivative		10.9674	18.7723	21.9401	22.521	15	9.6073	11.0742	11.5011	15.1729	19.0078	23.313	17.3439	21.3052	20.2424	24.4128	30.1738	18.2466	18.2622	22.7738	12.4918	21.2471	14.2767	20.9561	17.2429	26.0742	31.8894	21.7497	22.3797	25.5232
.alpha.-Ionone	terpene	mela	0	0	0	0	0	0	0	0	0	0.927777	1.38009	0.76635	1.58681	1.16526	0	0	0	0	0	0	0	0	0	0	0	0	0	0	0
.alpha.-Pinene	terpene	mela	0	0	0	0	0	0	0	0	0	5.58445	1.96486	4.43389	6.47127	4.61362	6.93192	5.21692	1.86162	1.44267	3.86328	0	0	0	0	0	0	0	0	0	0
.alpha.-Terpineol	terpene	mela	7.08706	5.53847	5.33793	5.26459	5	3.96151	2.90027	3.97818	4.8835	4.82542	4.72086	5.44604	7.06099	5.51333	5.24985	6.46463	5.91406	6	5.90714	3.94367	4.80133	4.75205	5.24118	4.68456	5.84463	5.95005	4.58142	5.37404	5.43754
(E)-.beta.-Famesene	terpene	mela	4.09147	5.09281	6.39256	13.3949	7	5.08941	6.08693	6.19311	6.66765	6.56525	5.28727	6.96457	7.98313	6.70006	9.17349	7.89858	6.07669	6.06283	7.3029	0	0	0	0	0	7.94579	8.55275	6.10556	7.95138	7.63887
1,5-Heptadiene, 3,3,6-trimethyl-	terpene	mela	0	0	0	0	0	0	0	0	0	0	0	0	0	0	0	0	0	0	0	58.9989	105.661	72.809	124.666	90.5337	0	0	0	0	0
2,6-Octadien-1-ol, 3,7-dimethyl-, (Z)-	terpene	mela	0	0	0	0	0	0	0	0	0	5.53486	4.22877	4.45944	4.89835	4.78036	0	0	0	0	0	0	0	0	0	0	0	0	0	0	0
2,6-Octadienal, 3,7-dimethyl-, (E)-	terpene	mela	49.9775	58.7086	67.857	60.9282	55	47.7713	48.3263	50.6547	54.9029	126.334	103.034	146.132	125	125.125	182.387	166.175	124.679	123.722	149.241	0	0	0	0	0	16.9889	22.9489	12.1114	12.7947	16.211
3-Buten-2-one, 4-(2,6,6-trimethyl-1-cyclohexen-1-yl)- ; beta-ionone	terpene		0	0	0	0	0	0	0	0	0	0	0	0	0	0	1.06185	1.12586	0.801653	0.770188	0.939888	4.89231	11.0829	8.6712	7.95099	8.14936	1.00057	1.29919	0.78446	1.65174	1.18399
Citral	terpene	mela	0	0	0	0	0	0	0	0	0	0	0	0	0	0	19.5361	24.2864	16.1713	16.5387	19.1331	0	0	0	0	0	0	0	0	0	0
D-Limonene	terpene		4.20162	10.468	13.414	15.6422	17	10.1255	35.2121	30.4934	17.0696	9.17871	3.56046	2.86792	10.8255	6.60814	11.6572	12.516	3.18098	2.28611	7.41006	0	0	0	0	0	16.5595	1.93914	12.765	1.33078	8.1486
Eugenol	terpene		0	0	0	0	0	0	0	0	0	7.47224	10.2398	10.3284	12.3312	10.0929	9.58019	14.6221	9.85521	10.3931	11.1126	0	12.3818	4.96831	10.6306	6.99519	16.3016	15.0806	11.6385	14.4237	14.3611
Geraniol	terpene		0	0	0	0	0	0	0	0	0	0	0	0	0	0	4.76079	65	4.10322	185.896	64.9401	0	0	0	0	0	0	0	0	0	0
Menthol	terpene		8.63547	6.68666	14.8778	12.7384	9	6.08147	7.62139	4.70267	8.79298	11.6216	7.92919	7.62755	13.292	10.1176	13.7927	17.6784	12.86	11.4271	13.9396	0	0	0	0	0	0	0	0	0	0
Neral	terpene		0	0	0	0	0	0	0	0	0	3.47494	2.05599	2.28351	4.45219	3.06666	4.54884	35.1928	3.06455	29.2353	18.0104	0	0	0	0	0	28.4792	37.7224	41.335	28.3333	33.9675
trans-.beta.-Ionone	terpene	mela	6.44835	7.79281	7.7233	13.1248	0	7.69947	7.24145	10.1851	7.52692	6.80467	5.08948	8.0635	9.42427	7.34548	8.13236	9.27134	6.92449	7.67572	8.00098	0	0	0	0	0	10.1209	11.653	5.08903	7.86545	8.6821
trans-Linalool oxide (furanoid)	terpene	mela	16.288	46.9099	111.198	199.828	44.7122	81.6596	98.9915	115.763	89.4187	0	0	0	0	0	0	0	0	0	0	2.43581	98.9147	122.492	188.046	102.972	0	0	0	0	0
Totale			7020	7186.88	7744.93	8412.15	7375.85	6734.14	8423.32	8437.3	7666.82	8955.02	7958.47	8165.79	10831.6	8977.73	11175.9	10729.2	8051.43	7754.93	9427.87	5627.77	9252.12	7727.31	8496.4	7775.9	9688.27	9794.31	6906.23	8926.72	9228.68

## Sheet: MP
Moscato pomace GC/MS
Compound	classe chimica	origin	t0_1	t0_2	t0_3	t0_4	t0_5	t0_6	t0_7	t0_8	Mean t0	LPAL_1	LPAL_2	LPAL_3	LPAL_4	Mean LPAL	SII_1	SII_2	SII_3	SII_4	Mean SII	V3_1	V3_2	V3_3	V3_4	Mean V3	Y 450 B_1	Y 450 B_2	Y 450 B_3	Y 450 B_4	Mean Y 450 B
Acetic acid	acid		0	0	0	0	0	0	0	0	0	77.8462	81.4615	95.7073	100.402	88.8541	28.346	54.0801	41.2119	41	41.1595	49.6059	36.0151	15.9467	34	33.8919	13.6781	22.4317	24	35.6667	23.9441
Geranic acid	acid	grape	0	0	0	0	0	0	0	0	0	0	0	0	0	0	16.3819	16.6441	17.5303	19.0983	17.4137	0	0	0	0	0	0	0	0	0	0
Heptanoic acid	acid		0	0	0	0	0	0	0	0	0	0	0	0	0	0	0	0	0	0	0	36.7509	87.6987	113	214.226	112.919	0	0	0	0	0
Hexanoic acid	acid		0	0	0	0	0	0	0	0	0	191	216.755	212.915	143.866	191.134	0	0	0	0	0	0	0	0	0	0	29.1609	28.7124	31	34.3795	30.8132
Nonanoic acid	acid		0	0	0	0	0	0	0	0	0	0	0	0	0	0	71.0275	89.7323	37.7438	53.1373	62.9103	21.1798	36.5729	1.44756	20	19.8001	0	0	0	0	0
Octanoic acid	acid		0	0	0	0	0	0	0	0	0	20.842	39.3613	28.7656	57.3587	36.5819	26.7356	25.6621	30.0039	28.6669	27.7671	0	0	0	0	0	22	26.0955	18.9135	21.1195	22.0321
1-Butanol, 3-methyl-	alcohol		0	0	0	0	0	0	0	0	0	0	0	0	0	0	13.9587	18.5611	12.8463	15	15.0915	0	0	0	0	0	0	0	0	0	0
1-Decanol	alcohol		0	0	0	0	0	0	0	0	0	0	0	0	0	0	6.58974	8.59227	9.17917	5.98766	7.58721	0	0	0	0	0	0	0	0	0	0
1-Decanol, 2-hexyl-	alcohol		0	0	0	0	0	0	0	0	0	0	0	0	0	0	1	2.1749	0.566337	1.65167	1.34823	0	0	0	0	0	0	0	0	0	0
1-Dodecanol	alcohol		0	0	0	0	0	0	0	0	0	90	67.4881	117.642	85.3263	90.1142	98.2021	87.4479	44.7462	77	76.8491	130.476	65.9084	125	178.931	125.079	75.0266	121.725	101.863	125.31	105.981
1-Dodecanol, 3,7,11-trimethyl-	alcohol		45.3131	68	149.544	118.726	26.8421	38.8485	32.6654	64.911	68.1063	0	0	0	0	0	0	0	0	0	0	0	0	0	0	0	0	0	0	0	0
1-Heptanol	alcohol		0	0	0	0	0	0	0	0	0	0	0	0	0	0	66.4155	46.8519	57.5039	57	56.9428	36.0302	51.8258	10.3526	84.2371	45.6114	47	36.4823	56.8955	47.3426	46.9301
1-Hexadecanol	alcohol		0	0	0	0	0	0	0	0	0	0	0	0	0	0	30.1765	1.69019	11	0.510766	10.8444	0	0	0	0	0	0.642912	1.23768	1.37414	1.08238	1.08428
1-Hexanol	alcohol		49.6984	45	58.6659	72.7904	8.85656	31.0866	32.4467	61.2435	44.9735	568.269	538.388	674	915.268	673.981	462.905	447.17	337.891	416	415.991	395.241	361.868	195.905	318	317.753	134.222	191.838	217.012	250.355	198.357
1-Hexanol, 2-ethyl-	alcohol		0	0	0	0	0	0	0	0	0	0	0	0	0	0	0	0	0	0	0	32.0562	107.97	75	83.8954	74.7304	0	0	0	0	0
1-Nonanol	alcohol		0	0	0	0	0	0	0	0	0	0	0	0	0	0	146.957	184.583	121.959	110.938	141.109	109.942	88.5836	20.0391	73	72.8912	56.2186	88.2371	86.5832	77	77.0097
1-Octanol	alcohol		0	0	0	0	0	0	0	0	0	0	0	0	0	0	116.413	90.141	86.7981	98	97.838	112.255	112.885	172	292.129	172.317	60.796	92.3776	80.9043	116.934	87.7531
1-Octanol, 2-butyl-	alcohol		0	0	0	0	0	0	0	0	0	6.88623	8.61458	15.7528	8.9513	10.0512	0	0	0	0	0	0	0	0	0	0	0	0	0	0	0
1-Octen-3-ol	alcohol		327.936	434	495.349	380.928	347.957	218.97	536.614	728.497	433.781	379.766	457.464	830.603	678.666	586.625	462.381	483.245	345.062	430	430.172	407.106	399.225	134.125	313	313.364	197	172.08	202.875	216.113	197.017
1-Tetradecanol	alcohol		0	0	0	0	0	0	0	0	0	153	110.601	207.492	141.596	153.172	0	0	0	0	0	0	0	0	0	0	0	0	0	0	0
1-Undecanol	alcohol		0	0	0	0	0	0	0	0	0	0	0	0	0	0	0	0	0	0	0	0	0	0	0	0	4.85574	9.90012	10.4202	15.5465	10.1806
2-Decen-1-ol, (E)-	alcohol		0	0	0	0	0	0	0	0	0	0	0	0	0	0	0	0	0	0	0	28.2593	32.477	39	57.6335	39.3425	0	0	0	0	0
2-Octen-1-ol, (E)-	alcohol		42.4538	58.1841	161.172	107	76.0372	19.8746	151.533	242.279	107.317	0	0	0	0	0	0	0	0	0	0	0	0	0	0	0	0	0	0	0	0
3-Hepten-1-ol	alcohol		0	0	0	0	0	0	0	0	0	1.02157	4.81176	7.32722	2.1563	3.82921	1	1.42221	0.833186	0.876772	1.03304	0	0	0	0	0	0	0	0	0	0
9-Octadecen-1-ol, (Z)-	alcohol		0	0	0	0	0	0	0	0	0	2.57813	0.921121	2.01489	0.974931	1.62227	171.682	78.6284	85	5.37878	85.1723	0	0	0	0	0	0	0	0	0	0
Benzyl alcohol	alcohol		0	0	0	0	0	0	0	0	0	148.135	223.549	216	275.396	215.77	0	0	0	0	0	0	0	0	0	0	0	0	0	0	0
Ethanol	alcohol		0	0	6.70851	5.92982	2.2215	6.08131	0	0	2.61764	0	0	0	0	0	0	0	0	0	0	0	0	0	0	0	0	0	0	0	0
1,3-Cyclohexadiene-1-carboxaldehyde, 2,6,6-trimethyl-	aldehyde		11.0893	23	26.2703	15.8543	10.6376	5.57916	18.8723	23.3227	16.8282	0	0	0	0	0	0	0	0	0	0	0	0	0	0	0	0	0	0	0	0
2-Butenal	aldehyde		0	0	0	0	0	0	0	0	0	0	0	0	0	0	0	0	0	0	0	13.6217	19.5542	3.6923	12	12.2171	0	0	0	0	0
2-Decenal, (E)-	aldehyde		0	0	0	0	0	0	0	0	0	27.9158	82.8646	55	55	55.1951	47.5505	47	62.896	30.8473	47.0734	51.1646	51.7669	66	94.6255	65.8892	20.3857	24.6284	29.9448	42.4781	29.3592
2-Dodecenal, (E)-	aldehyde		0	0	0	0	0	0	0	0	0	0	0	0	0	0	0	0	0	0	0	0	0	0	0	0	4.95857	9.95965	14.2226	16.0354	11.294
2-Heptenal, (E)-	aldehyde		390.655	512	797.358	346.314	738.839	288.112	512	512	512.16	143.37	293.673	277	392.483	276.632	344.942	482.293	241.36	356	356.149	550.745	505.364	668	949.388	668.374	128.989	168.39	210.797	199.753	176.982
2-Hexenal	aldehyde		0	0	0	0	0	0	0	0	0	3.1122	2.17467	4	7.83631	4.28079	0	0	0	0	0	6.75545	8.56971	2.50459	6	5.95744	0	0	0	0	0
2-Hexenal, (E)-	aldehyde		0	0	0	0	0	0	0	0	0	28.6578	26.3303	51.7479	40.7122	36.862	25.6489	25.6529	22.7812	2.92169	19.2512	0	0	0	0	0	11.5666	2.32858	6	3.04301	5.73455
2-Nonenal, (E)-	aldehyde		0	0	0	0	0	0	0	0	0	0	0	0	0	0	19.3944	22.3135	15.8932	8.90158	16.6257	12.2791	11.0133	17	27.5162	16.9521	4.76345	11.4767	13.1372	17.204	11.6453
2-Octenal, (E)-	aldehyde		236	257.607	201.099	69.495	210.354	236	310.059	368.849	236.183	145	88.2426	200.601	145.159	144.751	124.131	174.739	55.1866	67.8879	105.486	170.425	156.327	207	293.69	206.86	125	116.176	134.692	124.308	125.044
2-Octenal, 2-butyl-	aldehyde		0	0	0	0	0	0	0	0	0	6.24193	7.03514	7	8.58694	7.216	7.18526	5.93496	6.65606	4.59709	6.09334	0	0	0	0	0	0	0	0	0	0
2,4-Decadienal, (E,E)-	aldehyde		0	0	0	0	0	0	0	0	0	108	100.547	134.796	89.6463	108.247	102.281	89.7323	111.527	101	101.135	0	0	0	0	0	0	0	0	0	0
Benzaldehyde	aldehyde		87.3519	112	245.233	179.856	4.08685	3.04075	0	267.453	112.378	79.3674	257.876	231	356.824	231.267	119.274	204.473	103.087	116.019	135.713	0	0	0	0	0	0	0	0	0	0
Benzaldehyde, 3-methyl-	aldehyde		0	0	0	0	0	0	0	0	0	0	0	0	0	0	0	0	0	0	0	61.6479	49.5657	28.031	46	46.3112	0	0	0	0	0
Butanal, 2-methyl-	aldehyde		0	0	0	0	0	0	0	0	0	1.92827	2.42502	4	6.4725	3.70645	0	0	0	0	0	0	0	0	0	0	0	0	0	0	0
Decanal	aldehyde		0	0	0	0	0	0	0	0	0	20.842	26	33.424	22.5007	25.6917	26.7356	25.6621	33.5825	31.7039	29.421	0	0	0	0	0	20	17.6395	18.9135	24.878	20.3578
Dodecanal	aldehyde		0	0	0	0	0	0	0	0	0	0	0	0	0	0	0	0	0	0	0	15.109	15.1331	22	35.5614	21.9509	0	0	0	0	0
Heptanal	aldehyde		0	0	0	0	0	0	0	0	0	0	0	0	0	0	4.24963	5.15682	10.0354	6	6.36046	4.70776	3.48059	0.745719	3	2.98352	0	0	0	0	0
Hexanal	aldehyde		239.349	270	286.656	256.364	321.892	182.117	3.42009	599.738	269.942	23.0509	67.7643	58	84.1276	58.2357	81.8752	74.6314	63.6245	73	73.2828	91.2768	106.129	116	151.941	116.337	21.5828	45.9091	42.484	37	36.744
Nonanal	aldehyde		76.5424	105	105	80.7275	110.417	57.3354	135.793	170.691	105.188	0	0	0	0	0	44.5682	67.1112	84.7518	90.3928	71.706	38.9949	44.1244	54	79.3926	54.128	36.101	58.0524	32.9689	63.1722	47.5736
Octanal	aldehyde		0	0	0	0	0	0	0	0	0	0	0	0	0	0	17.4549	16.4934	4.76736	13	12.9289	13.9119	22.5133	44	94.5398	43.7413	6	3.87975	9.84546	4.68768	6.10323
Pentanal	aldehyde		0	0	0	0	0	0	0	0	0	0	0	0	0	0	12.2132	12.9444	10.3079	8.53504	11.0001	19.6396	27.9751	34	55.4605	34.2688	0	0	0	0	0
Tetradecanal	aldehyde		0	0	0	0	0	0	0	0	0	2.95176	1.33814	2.74995	4.43458	2.86861	21	47.3459	5.4369	9.97159	20.9386	0	0	0	0	0	0	0	0	0	0
Tridecanal	aldehyde		0	0	0	0	0	0	0	0	0	14.3962	11.6064	22.944	23.5554	18.1255	14.6542	10.7663	9.96771	4.22387	9.90302	0	0	0	0	0	5.06513	6.8607	10.6381	16.4421	9.7515
Dihydroactinidiolide	benzofuran derivative	grape	5.62674	12	14.9665	10.3652	4.9348	19.9441	12.6082	15.7066	12.019	0	0	0	0	0	0	0	0	0	0	0	0	0	0	0	2.91833	9.81693	9.50945	7	7.31118
1,2-Benzenedicarboxylic acid, bis(2-methylpropyl) ester	ester		0	0	0	0	0	0	0	0	0	19.4274	24.3099	61.799	61.4039	41.7351	48.6528	42.4784	26.5263	39	39.1644	21.4719	54.0949	45	58.5552	44.7805	5.35315	9.28206	18.7657	28.488	15.4722
11-Octadecenoic acid, methyl ester	ester		0	0	0	0	0	0	0	0	0	2.56664	2.0294	6.33279	4.86393	3.94819	5.35113	9.91763	5.1644	7	6.85829	0	0	0	0	0	0	0	0	0	0
2,2,4-Trimethyl-1,3-pentanediol diisobutyrate	ester		0	0	0	0	0	0	0	0	0	110	60.3094	139.143	129.479	109.733	0	0	0	0	0	0	0	0	0	0	11.3051	9.28059	15.1008	18.9781	13.6662
9-Hexadecenoic acid, methyl ester, (Z)-	ester		0	0	0	0	0	0	0	0	0	4.50254	3.3364	7.88662	5.491	5.30414	6.92433	7.83944	3.6432	1.32206	4.93226	7.76095	3.73785	0	12.4155	5.97858	0.666344	1.30451	4.8228	2	2.19841
9-Octadecenoic acid, 12-hydroxy-, methyl ester, [R-(Z)]-	ester		0	0	0	0	0	0	0	0	0	0	0	0	0	0	0	0	0	0	0	50.7561	1.59836	0	17	17.3386	0	0	0	0	0
9,12-Octadecadienoic acid (Z,Z)-, methyl ester	ester		0	0	0	0	0	0	0	0	0	1.95721	2.63942	7.18215	4.3439	4.03067	3.26985	9.50654	5.03516	6	5.95289	0	0	0	0	0	0	0	0	0	0
Acetic acid, hexyl ester	ester		0	0	0	0	0	0	0	0	0	0	0	0	0	0	17.4549	12.8844	6.59493	12	12.2336	0	0	0	0	0	0	0	0	0	0
Decanoic acid, ethyl ester	ester		0	0	0	0	0	0	0	0	0	14.4825	18.3714	26.7732	29.9789	22.4015	20.0126	36.1606	22.8134	26	26.2466	0	0	0	0	0	0	0	0	0	0
Decanoic acid, methyl ester	ester		0	0	0	0	0	0	0	0	0	70	64.0007	85.5949	61.5269	70.2806	0	0	0	0	0	81.6802	30.8513	20.8198	98.191	57.8856	0	0	0	0	0
Dodecanoic acid, methyl ester	ester		0	0	0	0	0	0	0	0	0	90.9471	67.8702	78	74.6993	77.8792	60.1198	78.7956	46.7667	23.2263	52.2271	118.195	54.7033	17.4169	63	63.3287	0	0	0	0	0
Ethyl hydrogen succinate	ester		7.97186	32.0211	23.0442	11.3845	16	4.73839	16.4072	16	15.9459	0	0	0	0	0	9.09541	17.3387	10.0433	9.96522	11.6106	0	0	0	0	0	0	0	0	0	0
Hexadecanoic acid, ethyl ester	ester		26.6524	22	74.372	29.0678	1.24263	0	9.31073	11.4453	21.7614	20.3323	27.6068	79.0707	60.9152	46.9812	58.8191	46	59.2052	18.8632	45.7219	13.848	18.8142	0	33.963	16.6563	9.85499	18.3562	34.9135	37.2812	25.1015
Hexadecanoic acid, methyl ester	ester		36.6019	37	101.659	69.488	2.90267	0	22.1581	25.1873	36.8746	55.1161	54.8832	148.884	108.604	91.8718	0	0	0	0	0	0	0	0	0	0	0.48386	2.58586	14.3271	14.7575	8.03859
Hexanoic acid, ethyl ester	ester		12.7839	10	25.6047	16.9428	0	0	4.67134	7.75103	9.71922	14.3103	20.5236	63.9192	23.1599	30.4783	15.9241	20.1849	16.9298	18	17.7597	0	0	0	0	0	0	0	0	0	0
Hexanoic acid, methyl ester	ester		0	0	0	0	0	0	0	0	0	29.4	17.9659	41.8293	40.0962	32.3228	17.9682	21.2961	6.85587	0.40539	11.6314	5.28626	9.11988	4.97135	6	6.34437	0	0	0	0	0
Linoleic acid ethyl ester	ester	grape	0	0	0	0	0	0	0	0	0	0	0	0	0	0	1.63894	7.50754	4.21638	0	3.34071	0	0	0	0	0	0	0	0	0	0
Methyl tetradecanoate	ester		0	0	0	0	0	0	0	0	0	25.3532	16.9773	28.2995	19.5253	22.5388	27.8713	22.2673	9.90648	4.58563	16.1577	0	0	0	0	0	2.16092	7.71552	25.9213	12	11.9494
Nonanoic acid, ethyl ester	ester		0	0	0	0	0	0	0	0	0	0	0	0	0	0	15.6735	30.3722	10.6992	45.4021	25.5367	0	0	0	0	0	0	0	0	0	0
Nonanoic acid, methyl ester	ester		0	0	0	0	0	0	0	0	0	38	34.4416	52.3758	26.8446	37.9155	45.247	20.1212	15.2317	9.67329	22.5683	140.224	10.8918	18.6417	120.394	72.5378	0	0	0	0	0
Octanoic acid, methyl ester	ester		6.63649	15	35.7554	9.36991	7.22604	7.04496	28.2005	11.1527	15.0483	17.4949	7.31239	15.2265	10.1951	12.5572	9.92401	9.74068	4.88068	1.80667	6.58801	14.9759	12	3.62017	16.9647	11.8902	0	0	0	0	0
Pentadecanoic acid, methyl ester	ester		0	0	0	0	0	0	0	0	0	11.9754	6.10276	11	15.8369	11.2287	0	0	0	0	0	0	0	0	0	0	0	0	0	0	0
Tridecanoic acid, 12-methyl-, methyl ester	ester		0	0	0	0	0	0	0	0	0	0	0	0	0	0	0	0	0	0	0	0	0	0	0	0	1.00984	2.36387	2.03656	2	1.85257
Tridecanoic acid, methyl ester	ester		0	0	0	0	0	0	0	0	0	11.2375	4.83779	3.34415	6	6.35486	2.89338	1.91419	0.441529	0.131768	1.34522	5.23121	1.69392	0	13.8376	5.19067	0	0	0	0	0
2(3H)-Furanone, dihydro-5-pentyl-	furan derivative		0	0	0	0	0	0	0	0	0	9.06456	29.0512	64.8625	50.4306	38.3522	0	0	0	0	0	0	0	0	0	0	0	0	0	0	0
Furfural	furan derivative		0	0	0	0	0	0	0	0	0	1.38419	2.38711	6.56852	5.79384	4.03342	2.55005	4.23007	1.67273	0	2.11321	3.32025	2.4948	0	8.44194	3.56425	0.466152	2.28666	3.1592	0.797706	1.67743
2-Octene, (E)-	hydrocarbon		0	0	0	0	0	0	0	0	0	19.3624	14.3952	29.8417	27.8507	22.8625	0	0	0	0	0	0	0	0	0	0	0	0	0	0	0
2,4-Dimethyl-1-heptene	hydrocarbon		10.4936	24.4759	7	5.24371	2.81662	0.377274	3.98961	4.7042	7.38762	0	0	0	0	0	0	0	0	0	0	0	0	0	0	0	0	0	0	0	0
4-Acetyl-1-methylcyclohexene	hydrocarbon		8.50032	16	20.5526	14.8906	11.2846	11.2474	30.3705	13.8221	15.8335	0	0	0	0	0	0	0	0	0	0	0	0	0	0	0	0	0	0	0	0
1-Hepten-3-one	ketone		67.3235	134	195.528	57.0811	179.117	57.7038	247.151	134	133.988	37.4542	52.3255	99.4454	83.3251	68.1376	74.0133	53	61.5844	22.4938	52.7729	106.646	133.73	175	283.975	174.838	49	39.4782	57.9333	50.1287	49.1351
2-Heptanone	ketone		0	0	0	0	0	0	0	0	0	104.61	160.776	134	137.568	134.238	0	0	18.8677	0.832683	4.92511	48.2211	18.2222	15.8396	27	27.3207	0	0	0	0	0
2-Hexadecanone	ketone		0	0	0	0	0	0	0	0	0	0	0	0	0	0	4	3.2609	3.22357	4.22387	3.67708	0	0	0	0	0	0	0	0	0	0
2-Nonanone	ketone		0	0	0	0	0	0	0	0	0	0	0	0	0	0	0	0	0	0	0	0	0	0	0	0	0	0	0	0	0
2-Octanone	ketone		12.7159	12	25.2943	23.6657	3.95644	2.79981	7.39286	9.79317	12.2023	0	0	0	0	0	0	0	0	0	0	0	0	0	0	0	0	0	0	0	0
2-Pentadecanone, 6,10,14-trimethyl-	ketone		0	0	0	0	0	0	0	0	0	10.3688	11.4714	29.2936	22.1518	18.3214	0	0	0	0	0	11.3114	13.3346	0	25.3921	12.5095	3.35231	6.18183	12.3376	13.7003	8.89302
3-Octen-2-one	ketone		84.4827	70	153.186	121.364	40.5955	12.5266	33.4204	44.1037	69.9599	358	220.323	480.678	372.363	357.841	0	0	0	0	0	0	0	0	0	0	0	0	0	0	0
5-Hepten-2-one, 6-methyl-	ketone		104.227	392	165.279	172.722	395.131	188.897	815.393	901.222	391.859	571	462.145	723.623	526.2	570.742	342.507	238.492	223.963	289.774	273.684	609.89	490.137	211.135	437	437.041	468	445.987	370.742	588.174	468.226
6-Methyl-3,5-heptadiene-2-one	ketone		34.5722	57	67.5419	48.4232	86.8958	22.7653	52.219	84.6722	56.7612	237	163.884	319.819	227.415	237.03	44.5682	67.1112	31.3187	89.5622	58.1401	44.6763	46	25.0455	68.1224	45.961	61.6026	115.46	109	148.624	108.672
Acetoin	ketone		0	0	0	0	0	0	0	0	0	7.8254	7.41093	18.426	13.4923	11.7886	11.9971	15.7496	6.71718	11	11.366	8.60878	4.63638	0	160.114	43.3399	0	0	0	0	0
Acetone	ketone		8.65131	5	7.54237	6.60013	4.31326	8.78635	0	0	5.11168	0	0	0	0	0	0	0	0	0	0	0	0	0	0	0	0	0	0	0	0
Cyclohexanone, 2,2,6-trimethyl-	ketone		8.16618	50.1764	21	10.9099	18.3194	6.9028	18.8625	32.854	20.8989	0	0	0	0	0	0	0	0	0	0	12.7255	25	9.08611	52.0247	24.7091	0	0	0	0	0
Cyclohexanone, 4-(1,1-dimethylethyl)-	ketone		0	0	0	0	0	0	0	0	0	0	0	0	0	0	0	0	0	0	0	50.0634	60.4237	18.6417	97.8053	56.7335	21.129	38.1803	37.6779	49.6477	36.6588
Ethanone, 1-(1-cyclohexen-1-yl)-	ketone		0	0	0	0	0	0	0	0	0	0	0	0	0	0	0	0	0	0	0	62.6313	36.1787	22.3228	40	40.2832	0	0	0	0	0
gamma.-Nonanolactone	lactone		0	0	0	0	0	0	0	0	0	0	0	0	0	0	20.2618	28.5389	20.6949	10.1031	19.8997	20.8884	20.816	6.91932	16	16.1559	4.92858	7.5271	7.2081	11.3914	7.7638
2,4-Di-tert-butylphenol	phenol derivative		0	0	0	0	0	0	0	0	0	32.6985	28.605	38.2687	23.8649	30.8593	80.6984	31.639	16.1014	18.6257	36.7661	68.72	13.5762	7.70805	78.1634	42.0419	0	0	0	0	0
Phenylethyl Alcohol	phenol derivative		0	0	0	0	0	0	0	0	0	103.756	180.394	177	246.234	176.846	0	0	0	0	0	28.5277	28.2984	7.68785	22	21.6285	27.4493	48.7517	44.0043	68.4844	47.1724
3,9-Epoxy-1-p-menthene	terpene	grape	0	0	0	0	0	0	0	0	0	0	0	0	0	0	0	0	0	0	0	1.34099	92.8122	63.0422	52	52.2988	0	0	0	0	0
cis-Geranyl acetate	terpene	grape	0	0	0	0	0	0	0	0	0	0	0	0	0	0	0	0	0	0	0	7.27953	37.3921	6.79473	17	17.1166	6.79031	8.49505	14.9081	11.6696	10.4658
p-Cymene-8-ol	terpene	grape	0	0	0	0	0	0	0	0	0	134.793	282.816	216	229.201	215.702	151.938	133.127	94.2825	110.938	122.571	3.5413	88.5836	5.41177	33	32.6342	0	2	5.64379	0	1.91095
.alpha.-Ionone	terpene	grape	0	0	0	0	0	0	0	0	0	0	0	0	0	0	0	0	0	0	0	0	0	0	0	0	3.28967	1.72472	7.71181	13.435	6.54029
.alpha.-Terpineol	terpene	grape	0	0	0	0	0	0	0	0	0	131.603	181.232	183	234.936	182.693	0	0	0	0	0	117.969	95.0424	63.0568	92	92.0171	53.3488	79.6748	79.5731	71	70.8992
2H-Pyran, 2-ethenyltetrahydro-2,6,6-trimethyl-	terpene	grape	393.151	207	185.231	348.632	0	255.414	207	56.7114	206.642	0	0	0	0	0	0	0	0	0	0	0	0	0	0	0	0	0	0	0	0
3,9-Epoxy-p-menth-1-ene	terpene	grape	0	0	0	0	0	0	0	0	0	156.948	172.818	477.125	325.996	283.222	146.957	184.583	121.959	143.817	149.329	0	0	0	0	0	0	0	0	0	0
alpha.-Citral	terpene	grape	40.249	165.247	118.39	41.059	148.994	61.4737	200.391	270.274	130.76	0	0	0	0	0	44.8117	32	30.5933	19.3811	31.6965	109.176	127.754	26.9588	88	87.9721	54	44.8908	59.9539	57.055	53.9749
alpha.-Terpineol	terpene	grape	73.4089	375.18	137.608	103.352	79.0078	66.9233	117.645	157.171	138.787	0	0	0	0	0	125.498	133.127	99.2415	103.963	115.458	0	0	0	0	0	0	0	0	0	0
beta.-(E)-Damascenone	terpene	grape	0	0	0	0	0	0	0	0	0	12.4018	7.15698	10.5935	8.58694	9.68479	0	0	0	0	0	0	0	0	0	0	0	0	0	0	0
beta.-Damascenone	terpene	grape	0	0	0	0	0	0	0	0	0	0	0	0	0	0	19.9277	27.5335	17.7304	19.0983	21.0725	0	0	0	0	0	0	0	0	0	0
Cadinene	terpene	grape	5.79221	11.5821	15.1931	16.5425	4.89967	3.56837	13.6782	24.0142	11.9088	0	0	0	0	0	0	0	0	0	0	0	0	0	0	0	0	0	0	0	0
cis-Geraniol	terpene	grape	0	0	0	0	0	0	0	0	0	44.6778	73.7944	63	70.5162	62.9971	19.5719	34.5372	22.9737	32.8698	27.4881	43.3826	38.5588	25.1623	36	35.7759	59	51.6026	46.3852	77.8249	58.7032
Citral	terpene	grape	0	0	0	0	0	0	0	0	0	0	0	0	0	0	0	0	0	0	0	18.3397	15.3235	3.17138	12	12.2087	7.68251	10.0511	15.031	11	10.9412
D-Limonene	terpene		17.3029	20	20	25.5213	11.826	9.11706	23.8873	32.766	20.0526	25.1343	42.2918	72.886	39.3317	44.911	39.0429	32	36.7783	21.6479	32.3673	22.4054	60.8857	26.8568	61.8	42.987	5.63967	11.1932	14.4263	15.1517	11.6027
Geranyl acetone	terpene	grape	37.4103	154.672	132.084	58.3807	103.586	31.4188	208.685	244.768	121.375	55.6437	110.601	103	141.655	102.725	81.9969	69	75.5425	48.6291	68.7921	126.798	134.098	53.2782	105	104.794	137	101.701	137.097	170.762	136.64
Humulene	terpene	grape	0	0	0	0	0	0	0	0	0	0	0	0	0	0	0	0	0	0	0	126.798	133.711	52.5605	104	104.267	50.7763	120	137.097	170.762	119.659
Linalool	terpene	grape	99.5351	423.077	173.425	111.724	64.3469	69.9208	100.827	132.634	146.936	166.573	252.829	258	355.349	258.188	141.475	177.731	96.7177	139	138.731	105.038	109.707	185.729	133	133.369	58.3987	76.1474	83.2802	116.962	83.697
Manoyl oxide	terpene	grape	0	0	0	0	0	0	0	0	0	4.75076	5.24028	8	14.9858	8.24421	0	0	0	0	0	5.47574	9.15333	0	5	4.90727	9	5.18492	10.1674	12.6854	9.25943
Neric acid	terpene	grape	0	0	0	0	0	0	0	0	0	13.0727	34.6884	49.922	29.5682	31.8128	0	0	0	0	0	13.4217	37.3921	6.74604	19	19.14	0	0	0	0	0
Neryl oxide	terpene	grape	17.7467	68.9934	39.0728	23.0639	9.7206	6.37936	23.6468	31.694	27.5397	27.5145	39.5452	68.371	47.9016	45.8331	31.8219	44.9365	12.1655	24.8626	28.4466	16.4371	15.775	7.12987	13	13.0855	7.34924	11.6787	11.9945	17.443	12.1164
o-Cymene	terpene	grape	5.46691	0	39.0033	0	57.1855	0	45.6233	64.7902	26.5086	0	0	0	0	0	0	0	0	0	0	0	0	0	0	0	0	0	0	0	0
p-Cymene	terpene	grape	0	0	0	0	0	0	0	0	0	4.19003	7.51126	7	9.92122	7.15563	8.57646	7	12.0783	1.58677	7.31038	13.0653	45.9206	13.4147	42.9029	28.8259	0	0	0	0	0
Safranal	terpene	grape	9.992	30.1951	22.3736	10.8402	9.06962	3.18463	6.14636	10.8356	12.8296	6.21247	12.1208	17.9873	10.9048	11.8063	16.4029	24.0203	6.30971	9.11694	13.9625	5.05339	15.522	6.13193	20.4037	11.7778	9	8.37224	7.23846	9.946	8.63918
Terpinen-4-ol	terpene		34.7599	43	49.8031	53.2151	26.372	32.5008	47.4899	60.282	43.4279	0	0	0	0	0	0	0	0	0	0	0	0	0	0	0	0	0	0	0	0
Tetradecanoic acid, ethyl ester	terpene	grape	0	0	0	0	0	0	0	0	0	3.71312	4.13167	11.3622	8.19724	6.85105	0	10.1065	6.20901	1.96859	4.57102	4.43632	1.47603	0	11.5119	4.35606	0	0	0	0	0
trans-.beta.-Ionone	terpene	grape	9.0537	51.9088	29.6397	25.2435	12.8404	4.48636	38.5918	60.8981	29.0828	27.5106	27.5219	33	43.5874	32.905	29.3353	32.729	18.6288	21.5944	25.5719	30.8609	24.5005	33	44.0267	33.097	10.6645	17.3942	18.7705	25.112	17.9853
trans-Geraniol	terpene	grape	0	0	0	0	0	0	0	0	0	85.9369	120.721	125	169.401	125.265	81.5461	92.0267	67.5145	54.3898	73.8693	58.229	50.6198	18.0306	42	42.2198	29.1657	50.1166	48.7538	73.6065	50.4106
trans-Linalool oxide (furanoid) (isomer-1)	terpene	grape	138.671	142	138.73	158.007	105.619	106.606	153.254	196.342	142.404	337.621	391.728	431	564.605	431.239	300.262	310.474	230.655	363.974	301.341	128.625	125.872	63.0479	106	105.886	85.0722	136.856	67.7695	173.552	115.813
trans-Linalool oxide (furanoid) (isomer-2)	terpene	grape	67.0522	84	96.456	110.092	43.3238	32.4425	163.259	74.8385	83.9329	89.0251	68.2737	148.948	144.753	112.75	76.7025	69.8216	52.1173	62.7485	65.3474	50.2456	49.5657	30.8069	44	43.6545	22.3769	32.5177	36.3471	42.5868	33.4571
Totale			2891.39	4550.32	4668.39	3327.18	3309.67	2114.21	4385.68	5769.42	3877.03	5601.13	6319	8753.17	8516.35	7297.41	4996.63	5199.98	3722.33	4134.83	4513.44	4952.76	4802.56	3464.98	6356.17	4894.12	2303.25	2790.58	2925.09	3613.86	2908.19

## Sheet: DH
Apple pomace GC/MS
Compound	Chemical class	origin	t0_1	t0_2	t0_3	t0_4	t0_5	t0_6	Mean t0	Lf 02_1	Lf 02_2	Lf 02_3	Lf 02_4	Mean Lf 02	Lf 14_1	Lf 14_2	Lf 14_3	Lf 14_4	Mean Lf 14	LPAL_1	LPAL_2	LPAL_3	LPAL_4	Mean LPAL	SII_1	SII_2	SII_3	SII_4	Mean SII	V3_1	V3_2	V3_3	V3_4	Mean V3	Y 450 B_1	Y 450 B_2	Y 450 B_3	Y 450 B_4	Mean Y 450 B
Pentanoic acid	acid		0	0	0	0	0	0	0	33.0179	21.3114	27	25.625	26.7386	0	0	0	0	0	0	0	0	0	0	0	0	0	0	0	0	0	0	0	0	0	0	0	0	0
Acetic acid	acid		0	0	0	0	0	0	0	1273.66	1108.93	1263	1407.4	1263.25	10	5.50178	10.8483	12.6233	9.74335	232	303.175	157.157	236.323	232.164	222.098	157.8	448.257	399.009	306.791	341.832	709.366	459.622	473.752	496.143	32.1045	94.8649	119.214	82	82.0459
Hexanoic acid	acid		0	0	0	0	0	0	0	0	0	0	0	0	0	0	0	0	0	23.035	62.5611	29.134	71.8698	46.65	51.8563	46.008	58.5177	59.6493	54.0078	67.529	22.87	17.2921	41.0635	37.1886	0	0	0	0	0
Nonanoic acid	acid		0	0	0	0	0	0	0	0	0	0	0	0	0	0	0	0	0	22	40.8219	16.8563	9.1546	22.2082	5.97465	2.72262	1.16416	5.37621	3.80941	5.30703	8.38129	2.00675	6.15201	5.46177	0	0	0	0	0
Octanoic acid	acid		0	0	0	0	0	0	0	0	0	0	0	0	0	0	0	0	0	0	0	0	0	0	0	0	0	0	0	0	0	0	0	0	0	0	0	0	0
1-Butanol, 2-methyl-	alcohol		0	0	0	0	0	0	0	148.566	138.279	144	145.559	144.101	119.601	101.626	93.4969	105	104.931	203	291.6	158.724	157.332	202.664	158.56	148.846	279.507	242.422	207.334	110.58	123.184	104.052	71.9342	102.438	243.696	167.448	51.6862	184.29	161.78
1-Butanol, 3-methyl-	alcohol		3.51671	3	3.37738	1.78769	3.72443	3.90961	3.2193	0	0	0	0	0	0	0	0	0	0	0	0	0	0	0	0	0	0	0	0	0	0	0	0	0	0	0	0	0	0
1-Dodecanol	alcohol		0	0	0	0	0	0	0	0	0	0	0	0	12.972	18.0769	15	14.3065	15.0888	0	0	0	0	0	0	0	0	0	0	0	0	0	0	0	0	0	0	0	0
1-Heptanol, 6-methyl-	alcohol		10.4216	9.56643	7.85859	7.55916	2.99003	7.81472	7.70175	0	0	0	0	0	0	0	0	0	0	0	0	0	0	0	0	0	0	0	0	0	0	0	0	0	0	0	0	0	0
1-Hexanol	alcohol		0	0	0	0	0	0	0	33.2845	77.97	61.9427	26.2917	49.8722	103.878	90.2717	106	122.687	105.709	0	0	0	0	0	0	0	0	0	0	76	114.32	47.9613	66.7115	76.2481	0	0	0	0	0
1-Octanol	alcohol		0	0	0	0	0	0	0	0	0	0	0	0	0	0	0	0	0	0	0	0	0	0	0	0	0	0	0	26.6872	9.87026	7.73065	23.3288	16.9042	0	0	0	0	0
1-Octanol, 2-butyl-	alcohol		0	0	0	0	0	0	0	8.04009	7	6.9332	5.90625	6.96988	0	0	0	0	0	0	0	0	0	0	0	0	0	0	0	0	0	0	0	0	0	0	0	0	0
1-Octanol, 3,7-dimethyl-	alcohol		0	0	0	0	0	0	0	0	0	0	0	0	0	0	0	0	0	28.2813	32.4451	3.59988	4.7949	17.2803	0	0	0	0	0	0	0	0	0	0	0	0	0	0	0
1-Octen-3-ol	alcohol		21.5556	24.0661	25.9638	33.5829	30.899	27.3162	27.2306	0	0	0	0	0	0	0	0	0	0	0	0	0	0	0	0	0	0	0	0	0	0	0	0	0	0	0	0	0	0
1,2-Ethanediol	alcohol		0	0	0	0	0	0	0	0	0	0	0	0	0	0	0	0	0	32.6824	55	48.341	83.7834	54.9517	69.553	67.577	127.135	105.853	92.5293	0	0	0	0	0	34.3617	44.1022	11.8901	21.6709	28.0062
2-Heptanol	alcohol		0	0	0	0	0	0	0	7.04434	4.13481	2.16533	2.89099	4.05887	3.18669	3.69339	3.0262	3.25764	3.29098	0	0	0	0	0	0	0	0	0	0	0	0	0	0	0	0	0	0	0	0
4-Heptanol, 3-methyl-	alcohol		0	0	0	0	0	0	0	0	0	0	0	0	0	0	0	0	0	0	0	0	0	0	0	0	0	0	0	62.9632	15.3903	11.6719	28.4044	29.6074	0	0	0	0	0
Ethanol	alcohol		0	0	0	0	0	0	0	915.957	972.364	928	894.561	927.72	779.529	783.181	724.085	762	762.199	7.8469	12.1182	0	0	4.99128	0	0	0	0	0	27.4582	45.0654	28.1099	39.7819	35.1038	0	0	0	0	0
Ethanol, 2-butoxy-	alcohol		0	0	0	0	0	0	0	0	0	0	0	0	0	0	0	0	0	88.0681	40	13.4763	17.7531	39.8244	0	0	0	0	0	0	0	0	0	0	1	0	0	1.77156	0.692891
Benzaldehyde	aldehyde		23.0663	27	27	27.539	33.5202	25.6802	27.301	0	0	0	0	0	0	0	0	0	0	0	0	0	0	0	55.5471	40.198	53.4306	66.2042	53.845	22	22.7772	11.7991	32.6045	22.2952	0	0	0	0	0
Benzaldehyde, 2,4-dimethyl-	aldehyde		0	0	0	0	0	0	0	0	0	0	0	0	0	0	0	0	0	0	0	0	0	0	89.6829	106.666	79.8333	93.4479	92.4076	0	0	0	0	0	0	0	0	0	0
Benzaldehyde, 2,5-dimethyl-	aldehyde		0	0	0	0	0	0	0	0	0	0	0	0	0	0	0	0	0	0	0	0	0	0	0	0	0	0	0	0	0	0	0	0	0	0	0	0	0
Benzeneacetaldehyde	aldehyde		32.2648	46.0226	37.0879	38	35.9836	39.1241	38.0805	13.1022	12.5805	5.44171	11.8486	10.7433	11.4361	10.1018	10.1008	12.1511	10.9475	42.8347	47.5742	18.4322	28.409	34.3125	36.332	38.509	40.5039	47.1804	40.6313	47.9485	27.8388	15.3836	31.4986	30.6674	35.91	12.4961	4.39704	20.3836	18.2967
Butanal, 2-methyl-	aldehyde		66.5982	71.9467	44.2302	45.9101	59.2291	72.6861	60.1001	0	0	0	0	0	0	0	0	0	0	0	0	0	0	0	0	0	21.311	19.7954	10.2766	0	0	0	0	0	0	0	0	0	0
Butanal, 3-methyl-	aldehyde		29.7193	40.0247	27.0581	25.3489	33.707	42.1557	33.0023	0	0	0	0	0	0	0	0	0	0	0	0	0	0	0	0	0	0	0	0	0	0	0	0	0	0	0	0	0	0
Hexanal	aldehyde		76.9229	70	55.9482	57.6241	70.5255	88.1587	69.8632	0	0	0	0	0	0	0	0	0	0	0	0	0	0	0	0	0	0	0	0	0	0	0	0	0	0	0	0	0	0
Nonanal	aldehyde		58.4509	45.3939	56.9132	45.5857	33.5367	62.8912	50.4619	32.2419	18.7248	7.20674	14.7874	18.2402	0	0	0	0	0	72.8528	67.3657	36.6228	37.639	53.6201	37.0067	23.1155	45.5628	41.9773	36.9156	0	0	0	0	0	28	28.4536	10.2415	44.3864	27.7704
Propanal, 2-methyl-	aldehyde		15.0449	6.35328	10.9139	5.70797	7.49091	11.4792	9.49835	0	0	0	0	0	0	0	0	0	0	0	0	0	0	0	0	0	0	0	0	0	0	0	0	0	0	0	0	0	0
Pyrazine, 2-ethyl-5-methyl-	azotate derivative		0	0	0	0	0	0	0	0	0	0	0	0	0	0	0	0	0	0	0	0	0	0	14.1662	16.1777	36.8679	11.3047	19.6291	32.6648	32.5147	19.8859	12.7344	24.45	0	0	0	0	0
Pyrazine, 2-ethyl-6-methyl-	azotate derivative		19.1247	21.502	19	33.0719	10.2788	11.9271	19.1507	8.80542	9.63388	15.3125	11.5124	11.3161	7.57111	8	8.43548	6.85561	7.71555	15.6217	38.4709	10.6627	33.3859	24.5353	0	0	0	0	0	0	0	0	0	0	0	0	0	0	0
Pyrazine, 2,3-diethyl-5-methyl-	azotate derivative		5.54205	9.67192	6.06805	5.36665	4.95618	6.21638	6.30354	9.82179	8.37833	4.30921	7.77146	7.5702	6.59362	5.1138	6.95618	7.74742	6.60275	6.24056	16.0628	7.08165	8.68392	9.51723	8.37739	8.69196	12.4382	11.4231	10.2327	11.6307	10.7924	6.74398	8.46374	9.40769	0	0	0	0	0
Pyrazine, 2,5-dimethyl-	azotate derivative		0	0	0	0	0	0	0	0	0	0	0	0	0	0	0	0	0	0	0	0	0	0	71.2242	93.4221	92	111.5	92.0366	4.78951	2.99427	7.33727	3.39771	4.62969	0	0	0	0	0
Pyrazine, 2,5-dimethyl-3-(2-methylpropyl)-	azotate derivative		4.62733	3.92285	5.98641	6.45538	3.99282	6.29379	5.2131	0	0	0	0	0	0	0	0	0	0	0	0	0	0	0	0	0	0	0	0	19.4532	0	0	24.2854	10.9347	0	0	0	0	0
Pyrazine, 3-ethyl-2,5-dimethyl-	azotate derivative		42.6378	71.3944	40.8231	34.2278	57.3942	54.6863	50.1939	103.172	114.935	110	110.47	109.644	110.497	88.1101	106	120.245	106.213	63.8406	94	78.1854	138.98	93.7514	137.612	120.236	144.794	190.378	148.255	83.3183	115.837	94.9666	8.22563	75.5869	178.853	97.2546	40.2313	137.034	113.343
Pyrazine, 3,5-diethyl-2-methyl-	azotate derivative		14.3738	24.7425	14.4483	13.6787	12.6828	13.9395	15.6442	20.7056	19.7485	8.402	13.3851	15.5603	15.5731	5.16393	13.1441	15.9023	12.4459	11.6879	38.5202	16.9953	20.4107	21.9035	23.3384	22.43	30.7497	29.8476	26.5914	30.8213	26.1542	16.7703	16.7891	22.6337	31.5573	18.2445	7.55414	19.9744	19.3326
Pyrazine, methyl-	azotate derivative		0	0	0	0	0	0	0	0	0	0	0	0	1.72145	0.957825	0	17.2115	4.9727	0	0	0	0	0	0	0	0	0	0	6.91505	0	0	0	1.72876	0	0	0	0	0
Ethylbenzene	benzene derivative		0	0	0	0	0	0	0	0	0	0	0	0	0	0	0	0	0	0	0	0	0	0	6.58557	12.8004	11.5526	143.501	43.61	0	0	0	0	0	0	0	0	0	0
Pentanoic acid, 2-hydroxy-4-methyl-, methyl ester	ester		0	0	0	0	0	0	0	0	0	0	0	0	0	0	0	0	0	0	0	0	0	0	16.029	17.8273	26.6299	26.7787	21.8162	0	0	0	0	0	0	0	0	0	0
2,4-Dimethyl-1-heptene	hydrocarbon		20	22.5346	27.581	20.6061	14.7989	15.5178	20.1731	0	0	0	0	0	0	0	0	0	0	0	0	0	0	0	0	0	0	0	0	0	0	0	0	0	0	0	0	0	0
Dodecane	hydrocarbon		35.247	21.502	24	36.8598	12.6642	14.1815	24.0758	0	0	0	0	0	7.74839	7.69874	19.9285	3.76622	9.78545	0	0	0	0	0	0	0	0	0	0	0	0	0	0	0	0	0	0	0	0
Toluene	hydrocarbon		8.24067	5.4057	7.51432	6.67651	4.46236	6.99163	6.54853	0	0	0	0	0	0	0	0	0	0	0	0	0	0	0	0	0	0	0	0	0	0	0	0	0	0	0	0	0	0
Tridecane	hydrocarbon		3.57239	3.81477	4.10435	2.75952	4.29882	2.40281	3.49211	0	0	0	0	0	0	0	0	0	0	0	0	0	0	0	0	0	0	0	0	0	0	0	0	0	0	0	0	0	0
2-Nonanone	ketone		0	0	0	0	0	0	0	0	0	0	0	0	0	0	0	0	0	5	6.40851	5.37038	3.77962	5.13963	0	0	0	0	0	0	0	0	0	0	0	0	0	0	0
2-Octen-4-one	ketone		58.0109	58	49.0392	52.8046	71.2463	57.0259	57.6878	97.4612	116.553	100	86.7199	100.184	50.3097	62.3482	59.589	75.6951	61.9855	130.48	202.565	86.0653	111.465	132.644	209	139.037	255.436	233.636	209.277	0	0	0	0	0	149.758	114.658	139	153.928	139.336
2-Pentanone, 3-methyl-	ketone		3.64745	6.05928	5.28537	3.11874	2.84575	3.74412	4.11678	0	0	0	0	0	0	0	0	0	0	0	0	0	0	0	30.6748	33.0955	37.4839	33.1852	33.6099	21.527	22.662	18.6527	12.5934	18.8588	0	0	0	0	0
2,3-Pentanedione	ketone		0	0	0	0	0	0	0	0	0	0	0	0	0	0	0	0	0	0	0	0	0	0	0	0	0	0	0	0	0	0	0	0	75.7534	32.4505	45	25.9924	44.7991
3-Pentanone, 2,2,4,4-tetramethyl-	ketone		19.4538	19	18.5705	14.4844	22.2785	21.8991	19.2811	0	0	0	0	0	0	0	0	0	0	16.9134	21	19.3135	27.7862	21.2533	34.1769	45.4086	53.1194	46.2119	44.7292	23.4421	24.6589	23.2834	12.6142	20.9997	41	34	12	31	29.5
4-Heptanone, 3-methyl-	ketone		0	0	0	0	0	0	0	0	0	0	0	0	0	0	0	0	0	0	0	0	0	0	0	0	0	0	0	12.5858	17.3242	18.3884	8.93427	14.3082	0	0	0	0	0
Acetoin	ketone		0	0	0	0	0	0	0	0	0	0	0	0	0	0	0	0	0	27.009	42	64.1763	34.533	41.9296	70.8646	88.5674	87.1232	110.801	89.339	15.1402	25.2891	18.1898	0	14.6548	259.909	175.968	198	158.176	198.013
Acetone	ketone		0	0	0	0	0	0	0	0	0	0	0	0	0	0	0	0	0	4.52376	11.6739	2.88394	6.14398	6.30639	15.6682	0	25.32	0	10.2471	0	0	0	0	0	0	0	0	0	0
Diacetyl	ketone		0	0	0	0	0	0	0	0	0	0	0	0	0	0	0	0	0	15.8918	46.3675	23.8025	40.3424	31.601	22.2331	26.5535	52.1088	42.1246	35.755	0	0	0	0	0	231.757	139.612	141	50.3387	140.677
5-Isopropyl-2-methylbicyclo[3.1.0]hexan-2-ol # (4-Thujanol)	terpene	Hazelnut	8.55292	11.4103	8.39161	7.35495	8.22702	9.77342	8.9517	0	0	0	0	0	0	0	0	0	0	0	0	0	0	0	0	0	0	0	0	0	0	0	0	0	0	0	0	0	0
D-Limonene	terpene	Hazelnut	60.7344	80.2147	49.6213	47.3022	78.9086	68.0476	64.1381	65	88.287	33.207	74.309	65.2008	49.5373	72.197	103.82	48.0164	68.3927	92.638	93	79.9659	106.537	93.0352	90.5081	176.6	161.705	146.33	143.786	0	0	0	0	0	157.094	88.0641	29.7149	97.4204	93.0734
Limonene oxide, trans-	terpene	Hazelnut	16.8895	16.7345	11.787	15	16.6815	14.737	15.3049	0	0	0	0	0	0	0	0	0	0	0	0	0	0	0	0	0	0	0	0	0	0	0	0	0	0	0	0	0	0
o-Cymene	terpene		0	0	0	0	0	0	0	8.60534	11.4907	5.73098	9.56653	8.84838	0	0	0	0	0	0	0	0	0	0	0	0	0	0	0	0	0	0	0	0	0	0	0	0	0
o-Xylene	terpene		7.42769	2.76998	3.38925	4.92709	4.23773	6.91846	4.94503	0	0	0	0	0	0	0	0	0	0	0	0	0	0	0	0	0	0	0	0	0	0	0	0	0	0	0	0	0	0
p-Cymene	terpene		0	0	0	0	0	0	0	0	0	0	0	0	0	0	0	0	0	7.7988	22.4663	10.9266	11.4797	13.1678	0	0	0	0	0	24.1933	20.4646	14.6235	16.1548	18.859	0	0	0	0	0
Terpene isomer	terpene	Hazelnut	7.95038	11.3411	10.3002	8.56454	8.785	11.9287	9.81166	0	0	0	0	0	0	0	0	0	0	0	0	0	0	0	0	0	0	0	0	0	0	0	0	0	0	0	0	0	0
Terpinen-4-ol	terpene	Hazelnut	11.5067	12.0517	10.4925	9.50792	9.15129	10.1346	10.4741	53.7506	53.2156	22.6443	38.7273	42.0844	29.3521	26.6298	24.3959	39.6743	30.013	45.9047	51	48.7716	59.1443	51.2051	61.4912	80.4307	85.4714	77.3809	76.1935	43.8971	69.4319	44.8106	26.4665	46.1515	79.2121	47.8339	22.2321	43.1957	48.1184
Totale			685.101	745.446	612.754	611.412	659.497	717.582	671.965	2832.24	2783.54	2745.3	2887.33	2812.1	1319.51	1288.67	1304.83	1367.14	1320.04	1196.15	1636.2	936.546	1249.73	1254.66	1538.56	1512.72	2268.02	2295.32	1903.65	1118.68	1467.19	989.281	965.89	1135.26	0	0	0	685.101	745.446
